# Supplementary material for: Memory CD4 T cell subsets are kinetically heterogeneous and replenished from naive T cells at high levels
Source: eLife. 2017 Mar 10;6:e23013. doi: 10.7554/eLife.23013 (PMC5426903; doi:10.7554/eLife.23013)
Supplement: Figure 1—source data 1. — DOI: http://dx.doi.org/10.7554/eLife.23013.004 [file elife-23013-fig1-data1.zip › Figure 1B - Memory CD4 in chimeras.csv]

	age	chimera
1	114	3410000
2	114	2930000
3	114	2280000
4	114	2130000
5	218	3060000
6	163	2040000
7	118	1810000
8	260	7970000
9	213	8590000
10	199	4960000
11	158	3720000
12	302	3510000
13	255	3850000
14	241	3360000
15	200	4210000
16	202	2220000
17	174	2640000
18	122	1670000
19	235	3120000
20	207	1800000
21	177	1470000
22	155	1570000
23	305	2400000
24	302	1870000
25	282	2130000
26	90	2160000
27	90	1630000
28	90	1150000
29	98	3010000
30	98	2100000
31	102	2330000
32	116	1730000
33	112	2710000
34	112	1610000
35	304	3060000
36	304	2780000
37	327	3260000
38	327	2860000
39	326	3460000
40	326	4750000
41	326	3250000
42	326	3800000
43	304	5320000
44	304	4830000
45	304	3360000
46	304	3910000
47	312	3300000
48	326	5160000
49	318	4020000
50	340	3730000
51	318	3840000
52	341	4290000
53	341	3940000
54	340	3660000
55	327	3890000
56	337	4340000
57	338	4050000
58	318	2640000
59	318	3960000
60	318	3070000
61	318	3650000
62	170	4010000
63	170	5530000
64	170	2540000
65	170	3110000
66	170	2430000
67	170	4870000
68	170	3280000
69	169	2670000
70	170	4400000
71	170	2580000
72	170	4580000
73	137	2680000
74	137	3610000
75	137	2750000
76	133	4050000
77	133	1950000
78	149	2190000
79	347	1800000
80	319	2580000
81	266	1380000
82	266	2330000
