# Supplementary material for: Memory CD4 T cell subsets are kinetically heterogeneous and replenished from naive T cells at high levels
Source: eLife. 2017 Mar 10;6:e23013. doi: 10.7554/eLife.23013 (PMC5426903; doi:10.7554/eLife.23013)
Supplement: Figure 1—source data 1. — DOI: http://dx.doi.org/10.7554/eLife.23013.004 [file elife-23013-fig1-data1.zip › Figure 1B - Memory CD4 in controls.csv]

	age	ctrl
1	70	1560000
2	70	2240000
3	51	1930000
4	51	1810000
5	43	1130000
6	43	1890000
7	273	2230000
8	273	3000000
9	151	1530000
10	151	2020000
11	56	972000
12	56	939000
13	42	885000
14	42	1010000
15	28	774000
16	28	951000
17	5	57700
18	10	54500
19	10	66300
20	10	104000
21	15	468000
22	15	465000
23	79	1400000
24	296	3800000
25	174	2350000
26	57	1290000
27	27	1030000
28	14	118000
29	8	75900
30	99	2580000
31	77	2350000
32	28	1170000
33	16	416000
34	5	35200
35	112	1700000
36	112	2020000
37	112	3140000
38	112	1250000
39	112	2930000
40	112	2330000
41	112	3350000
42	112	2530000
43	112	2290000
44	112	3270000
45	112	3790000
46	112	3250000
47	112	3140000
48	112	2770000
49	129	1900000
50	171	4120000
51	213	2700000
52	146	1810000
53	85	1370000
54	74	1590000
55	89	2000000
56	103	1560000
57	124	1680000
58	145	2110000
59	99	1510000
60	161	2500000
61	161	4030000
62	161	3050000
63	161	4800000
64	161	2770000
65	161	2950000
66	161	3090000
67	161	3490000
68	161	3310000
69	161	2800000
70	161	2910000
71	84	2000000
72	84	2170000
73	84	1940000
74	84	1990000
75	84	2090000
76	84	2010000
77	84	2040000
78	84	2130000
79	84	2040000
80	84	2060000
81	98	1860000
82	98	2880000
83	98	1670000
84	98	1210000
85	98	1630000
86	98	1510000
87	98	1450000
88	98	1450000
89	98	1880000
90	98	1270000
