# Supplementary material for: Memory CD4 T cell subsets are kinetically heterogeneous and replenished from naive T cells at high levels
Source: eLife. 2017 Mar 10;6:e23013. doi: 10.7554/eLife.23013 (PMC5426903; doi:10.7554/eLife.23013)
Supplement: Figure 1—source data 1. — DOI: http://dx.doi.org/10.7554/eLife.23013.004 [file elife-23013-fig1-data1.zip › Figure 1B - Naive CD4 in chimeras.csv]

	age	chimera
1	114	19700000
2	114	20600000
3	114	15200000
4	114	17800000
5	218	22000000
6	163	16700000
7	118	17000000
8	260	26300000
9	213	46500000
10	199	21400000
11	158	17200000
12	302	9330000
13	255	6660000
14	241	9220000
15	200	15000000
16	202	9960000
17	174	13200000
18	122	19100000
19	235	20300000
20	207	13700000
21	177	10000000
22	155	11800000
23	305	12000000
24	302	9190000
25	282	9800000
26	90	17100000
27	90	15600000
28	90	14300000
29	98	15800000
30	98	16200000
31	102	18600000
32	116	17500000
33	112	19400000
34	112	14000000
35	304	6760000
36	304	8200000
37	327	13400000
38	327	7820000
39	326	6820000
40	326	7670000
41	326	8200000
42	326	13100000
43	304	12300000
44	304	13900000
45	304	13700000
46	304	14600000
47	312	12500000
48	326	18000000
49	318	11800000
50	340	14200000
51	318	18000000
52	341	12000000
53	341	10600000
54	340	14000000
55	327	14700000
56	337	10700000
57	338	13800000
58	318	11400000
59	318	12100000
60	318	8510000
61	318	15000000
62	170	22200000
63	170	25400000
64	170	14200000
65	170	12400000
66	170	16400000
67	170	26100000
68	170	17900000
69	169	12300000
70	170	11900000
71	170	14000000
72	170	13700000
73	137	25900000
74	137	22300000
75	137	29000000
76	133	22700000
77	133	16600000
78	149	13700000
79	347	6820000
80	319	9210000
81	266	8260000
82	266	9200000
