# Supplementary material for: Memory CD4 T cell subsets are kinetically heterogeneous and replenished from naive T cells at high levels
Source: eLife. 2017 Mar 10;6:e23013. doi: 10.7554/eLife.23013 (PMC5426903; doi:10.7554/eLife.23013)
Supplement: Figure 1—source data 1. — DOI: http://dx.doi.org/10.7554/eLife.23013.004 [file elife-23013-fig1-data1.zip › Figure 1B - Naive CD4 in controls.csv]

	age	ctrl
1	70	17800000
2	70	23700000
3	51	26600000
4	51	22400000
5	43	14800000
6	43	20800000
7	273	9180000
8	273	9960000
9	151	12400000
10	151	10200000
11	56	11500000
12	56	10700000
13	42	14000000
14	42	14400000
15	28	10700000
16	28	15500000
17	5	2570000
18	10	2250000
19	10	2730000
20	10	3120000
21	15	7660000
22	15	10800000
23	79	16800000
24	296	7960000
25	174	13000000
26	57	12300000
27	27	13200000
28	14	2830000
29	8	2530000
30	99	19600000
31	77	15500000
32	28	17100000
33	16	10500000
34	5	1190000
35	112	19400000
36	112	17000000
37	112	23100000
38	112	14500000
39	112	22000000
40	112	22700000
41	112	22400000
42	112	23300000
43	112	18300000
44	112	23400000
45	112	24300000
46	112	21300000
47	112	30300000
48	112	22600000
49	129	11700000
50	171	9100000
51	213	9340000
52	146	13600000
53	85	12000000
54	74	13900000
55	89	16200000
56	103	9550000
57	124	15500000
58	145	12200000
59	99	15000000
60	161	12100000
61	161	12500000
62	161	11500000
63	161	8330000
64	161	8240000
65	161	14400000
66	161	13600000
67	161	23800000
68	161	10200000
69	161	12900000
70	161	13300000
71	84	17600000
72	84	16000000
73	84	22100000
74	84	21400000
75	84	16200000
76	84	20700000
77	84	18600000
78	84	17200000
79	84	21300000
80	84	17200000
81	98	23000000
82	98	28400000
83	98	27200000
84	98	28900000
85	98	28700000
86	98	20000000
87	98	23800000
88	98	29300000
89	98	22400000
90	98	23300000
