# Supplementary material for: Memory CD4 T cell subsets are kinetically heterogeneous and replenished from naive T cells at high levels
Source: eLife. 2017 Mar 10;6:e23013. doi: 10.7554/eLife.23013 (PMC5426903; doi:10.7554/eLife.23013)
Supplement: Figure 1—source data 2. — DOI: http://dx.doi.org/10.7554/eLife.23013.005 [file elife-23013-fig1-data2.zip › Figure 1E - Normalised Chimerism in naive and memory CD4.txt]

# time 0 is 4 weeks post BMT. Donor fracs normalised to DP1
Time	naive.donorfrac	memory.donorfrac
0	0.07	0.02
2	0.34	0.1
2	0.18	0.04
2	0.27	0.07
2	0.32	0.08
4	0.59	0.23
4	0.63	0.26
4	0.55	0.2
4	0.56	0.21
4	0.48	0.17
4	0.59	0.24
4	0.5	0.15
4	0.66	0.26
4	0.59	0.19
5	0.52	0.17
5	0.68	0.26
5	0.64	0.28
5	0.59	0.23
5	0.58	0.21
8	0.58	0.23
8	0.65	0.24
8	0.65	0.29
8	0.55	0.17
12	0.65	0.28
12	0.78	0.36
12	0.76	0.38
12	0.76	0.34
14	0.89	0.46
14	0.8	0.45
14	0.84	0.45
14	0.87	0.48
14	0.81	0.39
16	0.7	0.3
16	0.81	0.38
16	0.91	0.49
16	0.85	0.41
16	0.9	0.52
20	0.94	0.53
20	0.94	0.52
20	0.81	0.51
25	0.6	0.34
25	0.88	0.49
25	0.9	0.54
25	0.7	0.35
29	0.96	0.52
32	0.96	0.63
32	0.97	0.63
32	0.9	0.46
32	0.91	0.62
33	0.94	0.66
33	0.92	0.47
33	0.93	0.41
37	0.87	0.43
38	0.91	0.47
38	0.81	0.48
41	0.95	0.51
41	0.9	0.57
41	0.95	0.52
41	0.94	0.68
48	0.64	0.43
48	0.89	0.52
49	0.93	0.62
49	0.92	0.61
49	0.9	0.5
