# Supplementary material for: Memory CD4 T cell subsets are kinetically heterogeneous and replenished from naive T cells at high levels
Source: eLife. 2017 Mar 10;6:e23013. doi: 10.7554/eLife.23013 (PMC5426903; doi:10.7554/eLife.23013)
Supplement: Figure 2—source data 1. — DOI: http://dx.doi.org/10.7554/eLife.23013.007 [file elife-23013-fig2-data1.zip]

Archive with 13 entries (12 files):
- dataForCmCurveChi.csv
- __MACOSX/
- __MACOSX/._dataForCmCurveChi.csv
- dataForCmCurveCounts.csv
- __MACOSX/._dataForCmCurveCounts.csv
- dataForEmCmTargets.csv
- __MACOSX/._dataForEmCmTargets.csv
- dataForNaiChi.csv
- __MACOSX/._dataForNaiChi.csv
- dataForNaiCounts.csv
- __MACOSX/._dataForNaiCounts.csv
- Figure 2 Supplement 1.xlsx
- __MACOSX/._Figure 2 Supplement 1.xlsx
