# Supplementary material for: Memory CD4 T cell subsets are kinetically heterogeneous and replenished from naive T cells at high levels
Source: eLife. 2017 Mar 10;6:e23013. doi: 10.7554/eLife.23013 (PMC5426903; doi:10.7554/eLife.23013)
Supplement: Figure 2—source data 1. — DOI: http://dx.doi.org/10.7554/eLife.23013.007 [file elife-23013-fig2-data1.zip › dataForCmCurveChi.csv]

mouse.age.days	age.at.bmt	days.post.bmt	NCHI.4Tcm	logit.NCHI.4Tcm
98	56	42	0.10257506354920322	-2.1689346227312414
98	56	42	0.0441430241404264	-3.0751733840659994
98	56	42	0.05456457576451745	-2.8522607110899534
98	56	42	0.08842721104171486	-2.332991707673901
119	56	63	0.13664742126999196	-1.8434191166037603
119	56	63	0.19689246776837502	-1.4058308872797989
119	56	63	0.2725510356783036	-0.981717960989591
140	56	84	0.24628355550095216	-1.1185326922103425
140	56	84	0.24619183126883162	-1.1190268835591024
140	56	84	0.30876338223436456	-0.8059069629060044
140	56	84	0.21238933391031944	-1.3105828180823116
168	56	112	0.31989834258756733	-0.754239017282338
168	56	112	0.40829931554601906	-0.37100038446699046
168	56	112	0.4042975826381476	-0.38759004514544154
168	56	112	0.436674163168186	-0.2546709168208603
196	56	140	0.3347805068177431	-0.6866419375758259
196	56	140	0.4404595720548782	-0.23929711865264544
259	56	203	0.35972921914357686	-0.5765396025789195
259	56	203	0.5337876262378665	0.1353567881849579
259	56	203	0.6285200895487215	0.5258732059490089
259	56	203	0.3968594676553935	-0.4185679926071058
420	56	364	0.3597502671691321	-0.5764482193713717
420	56	364	0.4972726956884272	-0.010909325441312715
420	56	364	0.6769676612698143	0.739871065956683
