# Supplementary material for: Memory CD4 T cell subsets are kinetically heterogeneous and replenished from naive T cells at high levels
Source: eLife. 2017 Mar 10;6:e23013. doi: 10.7554/eLife.23013 (PMC5426903; doi:10.7554/eLife.23013)
Supplement: Figure 2—source data 1. — DOI: http://dx.doi.org/10.7554/eLife.23013.007 [file elife-23013-fig2-data1.zip › dataForCmCurveCounts.csv]

mouse.age.days	age.at.bmt	days.post.bmt	TOTAL.4Tcm	log.TOTAL.4Tcm
70	56	14	399000.0	12.896716695872
70	56	14	581000.0	13.272506035834049
70	56	14	682000.0	13.432784936825598
70	56	14	779000.0	13.565766324852886
84	56	28	859150.0	13.66369880737489
84	56	28	1428155.0	14.171893959408623
84	56	28	814175.0	13.609930609593118
84	56	28	562100.0	13.239435048990167
98	56	42	1451300.0	14.187970264458453
98	56	42	1539800.0	14.247163095826087
98	56	42	929400.0	13.742294495633015
98	56	42	825300.0	13.623502235580776
119	56	63	768200.0	13.551805394893941
119	56	63	678700.0	13.42793448269185
119	56	63	816900.0	13.613271967329961
119	56	63	706500.0	13.46807848110672
140	56	84	490600.0	13.103384410806527
140	56	84	899000.0	13.709038313453757
140	56	84	628300.0	13.350773038391038
140	56	84	733100.0	13.505037397211678
168	56	112	1127200.0	13.935247239566607
168	56	112	877800.0	13.68517405623627
168	56	112	1031100.0	13.846136751506036
168	56	112	608500.0	13.318752191409718
196	56	140	1787209.0	14.396165743094599
196	56	140	1076000.0	13.888761019703868
196	56	140	1415600.0	14.163064027453446
196	56	140	1930400.0	14.47323779329296
259	56	203	476400.0	13.074013116463282
259	56	203	291400.0	12.582452172743242
259	56	203	317400.0	12.667918087074446
259	56	203	398600.0	12.895713686760832
420	56	364	309200.0	12.641743595695404
420	56	364	538000.0	13.195613839143922
420	56	364	300800.0	12.614200871057822
420	56	364	473896.0	13.068743167320775
