# Supplementary material for: Memory CD4 T cell subsets are kinetically heterogeneous and replenished from naive T cells at high levels
Source: eLife. 2017 Mar 10;6:e23013. doi: 10.7554/eLife.23013 (PMC5426903; doi:10.7554/eLife.23013)
Supplement: Figure 2—source data 1. — DOI: http://dx.doi.org/10.7554/eLife.23013.007 [file elife-23013-fig2-data1.zip › dataForEmCmTargets.csv]

mouse.age.days	age.at.bmt	days.post.bmt	TOTAL.4Tem	TOTAL.4Tcm	log.TOTAL.4Tem	log.TOTAL.4Tcm	NCHI.4Tem	NCHI.4Tcm	logit.NCHI.4Tem	logit.NCHI.4Tcm
98	56	42	6111900.0	1451300.0	15.625748248438102	14.187970264458453	0.03492139781379694	0.10257506354920322	-3.3191097918623176	-2.1689346227312414
98	56	42	7018500.0	1539800.0	15.764060077956518	14.247163095826087	0.012105761304308002	0.0441430241404264	-4.4018941660279785	-3.0751733840659994
98	56	42	5800400.0	929400.0	15.573437438655878	13.742294495633015	0.0247962472403056	0.05456457576451745	-3.67195410558924	-2.8522607110899534
98	56	42	3671000.0	825300.0	15.11597466247897	13.623502235580776	0.03898956192268641	0.08842721104171486	-3.2046913032954296	-2.332991707673901
119	56	63	4482700.0	768200.0	15.315736101424802	13.551805394893941	0.06792200004011688	0.13664742126999196	-2.6190565135600554	-1.8434191166037603
119	56	63	3433800.0	678700.0	15.049178077625248	13.42793448269185	0.12849583129688577	0.19689246776837502	-1.9143241857745545	-1.4058308872797989
119	56	63	6698000.0	816900.0	15.717319532336287	13.613271967329961	0.11321294919440365	0.2725510356783036	-2.0583343240732592	-0.981717960989591
140	56	84	4712000.0	490600.0	15.36562300431356	13.103384410806527	0.12486239350032173	0.24628355550095216	-1.94716885964165	-1.1185326922103425
140	56	84	8667000.0	899000.0	15.975033268116482	13.709038313453757	0.13410775276380335	0.24619183126883162	-1.8651168730781	-1.1190268835591024
140	56	84	8303000.0	628300.0	15.932127453244167	13.350773038391038	0.16639111821575991	0.30876338223436456	-1.6114231748185741	-0.8059069629060044
140	56	84	8082000.0	733100.0	15.905149924620556	13.505037397211678	0.11220302246797907	0.21238933391031944	-2.068433157004165	-1.3105828180823116
168	56	112	10935000.0	1127200.0	16.207479212093006	13.935247239566607	0.17858199521235105	0.31989834258756733	-1.5259842682370337	-0.754239017282338
168	56	112	12016000.0	877800.0	16.301749652986054	13.68517405623627	0.22158250099082738	0.40829931554601906	-1.2564680262533852	-0.37100038446699046
168	56	112	14375000.0	1031100.0	16.48100114464769	13.846136751506036	0.2189733895594009	0.4042975826381476	-1.2716590079538137	-0.38759004514544154
168	56	112	10137000.0	608500.0	16.13170265436454	13.318752191409718	0.21295438595460553	0.436674163168186	-1.3072082138066834	-0.2546709168208603
196	56	140	11478000.0	1415600.0	16.255942717650445	14.163064027453446	0.1875443036674853	0.3347805068177431	-1.4660462814005983	-0.6866419375758259
196	56	140	18936000.0	1930400.0	16.756575430175957	14.47323779329296	0.249316256420519	0.4404595720548782	-1.1022622526597088	-0.23929711865264544
259	56	203	8687000.0	476400.0	15.977338213242058	13.074013116463282	0.28641936226545417	0.35972921914357686	-0.9128384092013622	-0.5765396025789195
259	56	203	6419000.0	291400.0	15.674772900293915	12.582452172743242	0.4069392206173636	0.5337876262378665	-0.376633049290034	0.1353567881849579
259	56	203	7779000.0	317400.0	15.86693835318891	12.667918087074446	0.47933042577629786	0.6285200895487215	-0.08272544225318924	0.5258732059490089
259	56	203	8746000.0	398600.0	15.984107010955002	12.895713686760832	0.2740338690622434	0.3968594676553935	-0.9742516536704544	-0.4185679926071058
420	56	364	9073000.0	309200.0	16.020813528151766	12.641743595695404	0.2838067079102353	0.3597502671691321	-0.9256566910529949	-0.5764482193713717
420	56	364	18154000.0	538000.0	16.71440148006871	13.195613839143922	0.4740982051448373	0.4972726956884272	-0.1037000094251569	-0.010909325441312715
420	56	364	10335000.0	300800.0	16.151046751098004	12.614200871057822	0.490663952800313	0.6769676612698143	-0.03734852968800489	0.739871065956683
