# Supplementary material for: Memory CD4 T cell subsets are kinetically heterogeneous and replenished from naive T cells at high levels
Source: eLife. 2017 Mar 10;6:e23013. doi: 10.7554/eLife.23013 (PMC5426903; doi:10.7554/eLife.23013)
Supplement: Figure 2—source data 1. — DOI: http://dx.doi.org/10.7554/eLife.23013.007 [file elife-23013-fig2-data1.zip › dataForNaiChi.csv]

mouse.age.days	age.at.bmt	days.post.bmt	NCHI.4nai	logit.NCHI.4nai
98	56	42	0.30983986995908047	-0.800868027686764
98	56	42	0.16065442936951316	-1.6533668488802369
98	56	42	0.2490321571161058	-1.1037807986138424
98	56	42	0.3029051416547223	-0.8335018040384736
119	56	63	0.43359428920746973	-0.2672013455508879
119	56	63	0.5032641602473807	0.013056826481123163
119	56	63	0.5238941984992042	0.0956496510800176
140	56	84	0.5775960796457131	0.3129127867478442
140	56	84	0.6452666364742846	0.5982972026492741
140	56	84	0.6334604789150244	0.547091263213587
140	56	84	0.5488921352131816	0.19619546823597034
168	56	112	0.6396230602184284	0.5737284958157177
168	56	112	0.7644804840931735	1.1774027172535928
168	56	112	0.7338117800074322	1.0140489127108565
168	56	112	0.742429427459622	1.0586340682951982
196	56	140	0.7131950716708737	0.9109526833697597
196	56	140	0.8528594829428102	1.757206772599531
259	56	203	0.6134915014164306	0.46201255507405975
259	56	203	0.9012787020486731	2.2115138271495756
259	56	203	0.9102939855365406	2.317229790675456
259	56	203	0.6966510556419168	0.8314008734349122
420	56	364	0.609220218440437	0.4440356261800223
420	56	364	0.6228262867393463	0.5015617872197734
420	56	364	0.8703588203098149	1.904135085786423
112	56	56	0.5832247406979814	0.3360254721193052
112	56	56	0.4873920163766633	-0.050442627537647604
112	56	56	0.6427850744258099	0.5874727809184369
112	56	56	0.5661760695276504	0.26626634510275726
224	56	168	0.9226106711166968	2.4783584360431883
224	56	168	0.9293755784201644	2.577136940176615
224	56	168	0.8035071962669366	1.408360332872863
315	56	259	0.9146799953675921	2.3721653243687206
315	56	259	0.8026774821506113	1.4031134555917462
315	56	259	0.8889284689662448	2.0798423524334044
252	56	196	0.9316223867096621	2.6118820881295175
252	56	196	0.9254507971710271	2.518821619041903
