# Supplementary material for: Memory CD4 T cell subsets are kinetically heterogeneous and replenished from naive T cells at high levels
Source: eLife. 2017 Mar 10;6:e23013. doi: 10.7554/eLife.23013 (PMC5426903; doi:10.7554/eLife.23013)
Supplement: Figure 2—source data 1. — DOI: http://dx.doi.org/10.7554/eLife.23013.007 [file elife-23013-fig2-data1.zip › dataForNaiCounts.csv]

mouse.age.days	age.at.bmt	days.post.bmt	TOTAL.4nai	log.TOTAL.4nai
70	56	14	17590000.0	16.682841116713742
70	56	14	28570000.0	17.167867774206957
70	56	14	29000000.0	17.182806387950748
70	56	14	27800000.0	17.140546578660864
84	56	28	42291000.0	17.560084855421174
84	56	28	73237100.0	18.109212681137386
84	56	28	50205870.0	17.73164251009683
84	56	28	42664000.0	17.568866031262576
98	56	42	45310000.0	17.62903831664332
98	56	42	44750000.0	17.616602002685138
98	56	42	34860000.0	17.36685059805615
98	56	42	29810000.0	17.210354465654255
119	56	63	29830000.0	17.21102515649093
119	56	63	24590000.0	17.017850414192374
119	56	63	35050000.0	17.372286171444873
119	56	63	31310000.0	17.259448093302588
140	56	84	18580000.0	16.737596291349966
140	56	84	30870000.0	17.24529539647834
140	56	84	27300000.0	17.12239726015519
140	56	84	30450000.0	17.23159655212018
168	56	112	37110000.0	17.429397033036782
168	56	112	42790000.0	17.571814988393
168	56	112	33120000.0	17.315647887481333
168	56	112	21260000.0	16.872337930878075
196	56	140	36009130.0	17.399283075377635
196	56	140	30401488.0	17.230002112546988
196	56	140	25630000.0	17.059274098340254
196	56	140	44340000.0	17.607397762152438
259	56	203	14120000.0	16.46310279002937
259	56	203	10390000.0	16.156354363075412
259	56	203	14480000.0	16.488278944921845
259	56	203	13260000.0	16.40026254272199
420	56	364	3937000.0	15.185929569925875
420	56	364	7339000.0	15.8087131515272
420	56	364	6260000.0	15.649690743076281
420	56	364	8479400.0	15.953150250547871
119	63	56	20150000.0	16.818714846356965
119	63	56	24190000.0	17.00144988258621
119	63	56	22890000.0	16.946210691928748
119	63	56	18800000.0	16.749367427800177
119	63	56	20550000.0	16.83837149890652
189	63	126	13074000.0	16.386136083154813
189	63	126	16950000.0	16.645778391790735
189	63	126	9746000.0	16.09236750238559
189	63	126	9636000.0	16.0810166427169
189	63	126	18180000.0	16.715832646713608
112	56	56	24080000.0	16.996892178404895
112	56	56	19540000.0	16.787974204578912
112	56	56	14700000.0	16.503358051748965
112	56	56	25340000.0	17.047894732857266
217	77	140	14380000.0	16.481348910257175
217	77	140	17270000.0	16.66448145012286
217	77	140	16610000.0	16.625515481589478
217	77	140	17224000.0	16.661814318026337
140	77	63	20500000.0	16.835935444108635
140	77	63	47070000.0	17.667146413377324
140	77	63	11180000.0	16.229637025691225
140	77	63	29080000.0	17.185561210629594
224	56	168	23102000.0	16.955429751830764
224	56	168	11304000.0	16.2406672033465
224	56	168	16170000.0	16.59866823155329
315	56	259	9046000.0	16.017833229019924
315	56	259	7672000.0	15.85308789554541
315	56	259	9853000.0	16.103286535304612
364	77	287	3468000.0	15.059088616882569
371	77	294	7294000.0	15.802562650350763
371	77	294	8029000.0	15.898570545166821
392	77	315	6085000.0	15.621337284403765
392	77	315	7460000.0	15.825065972179944
392	77	315	4551000.0	15.330857546998779
392	77	315	9214000.0	16.036234624478
336	105	231	4785000.0	15.38099658286919
357	105	252	9199000.0	16.034605340459294
357	105	252	12932000.0	16.375215417827462
357	105	252	7679000.0	15.85399988831268
357	105	252	13444000.0	16.414043467827135
434	63	371	4413000.0	15.300065288251684
434	63	371	8047000.0	15.90080990912827
434	63	371	3145000.0	14.961324448116677
252	56	196	12041000.0	16.303828050874355
252	56	196	15638000.0	16.565214407666595
