# Supplementary material for: Memory CD4 T cell subsets are kinetically heterogeneous and replenished from naive T cells at high levels
Source: eLife. 2017 Mar 10;6:e23013. doi: 10.7554/eLife.23013 (PMC5426903; doi:10.7554/eLife.23013)
Supplement: Figure 2—source data 2. — DOI: http://dx.doi.org/10.7554/eLife.23013.008 [file elife-23013-fig2-data2.zip]

Archive with 7 entries (6 files):
- SourceAnalysisELife.html
- __MACOSX/
- __MACOSX/._SourceAnalysisELife.html
- SourceAnalysisELife.ipynb
- __MACOSX/._SourceAnalysisELife.ipynb
- SourceAnalysisELife.py
- __MACOSX/._SourceAnalysisELife.py
