# Supplementary material for: Memory CD4 T cell subsets are kinetically heterogeneous and replenished from naive T cells at high levels
Source: eLife. 2017 Mar 10;6:e23013. doi: 10.7554/eLife.23013 (PMC5426903; doi:10.7554/eLife.23013)
Supplement: Figure 4—source data 1. — DOI: http://dx.doi.org/10.7554/eLife.23013.014 [file elife-23013-fig4-data1.zip]

Archive with 21 entries (20 files):
- 4Tcm Brdu+.pdf
- __MACOSX/
- __MACOSX/._4Tcm Brdu+.pdf
- 4TcmAllKi67Pos.xls
- __MACOSX/._4TcmAllKi67Pos.xls
- 4TcmBRDU.xls
- __MACOSX/._4TcmBRDU.xls
- 4TcmDataImg.pdf
- __MACOSX/._4TcmDataImg.pdf
- 4TcmMeanKi67Pos.xls
- __MACOSX/._4TcmMeanKi67Pos.xls
- 4Tem Brdu+.pdf
- __MACOSX/._4Tem Brdu+.pdf
- 4TemAllKi67Pos.xls
- __MACOSX/._4TemAllKi67Pos.xls
- 4TemBRDU.xls
- __MACOSX/._4TemBRDU.xls
- 4TemDataImg.pdf
- __MACOSX/._4TemDataImg.pdf
- 4TemMeanKi67Pos.xls
- __MACOSX/._4TemMeanKi67Pos.xls
