# Supplementary material for: Memory CD4 T cell subsets are kinetically heterogeneous and replenished from naive T cells at high levels
Source: eLife. 2017 Mar 10;6:e23013. doi: 10.7554/eLife.23013 (PMC5426903; doi:10.7554/eLife.23013)
Supplement: Figure 4—source data 1. — DOI: http://dx.doi.org/10.7554/eLife.23013.014 [file elife-23013-fig4-data1.zip › 4TcmAllKi67Pos.xls]

## Sheet: Sheet1
0.407916
0.484552
0.477735
0.462016
0.42067
0.371316
0.374866
0.434665
0.45283
0.413649
0.37996
0.360458
0.379941
0.384317
0.482086
0.475047
0.498389
0.569674
0.401089
0.46875
0.493261
0.534929
0.511706
0.508044
0.471875
0.513831
0.531928
0.517832
0.540584
0.475816
0.560907
0.495007
0.531355
0.624526
0.556417
0.580402
0.487752
0.449619
0.409074
0.548787
0.528061
0.471424
0.482021
0.497356
0.486097
0.494655
0.467153
0.597202
0.533218
0.532476
0.529976
0.502619
0.583154
0.487088
0.456779
0.482872
0.548167
0.396484
0.426212
0.436249
0.461217
0.395789
0.415929
0.479533
0.482926
0.47123
0.431936
0.458736
0.485401
0.50475
0.528529
0.593893
0.598815
0.569165
0.489851
0.48273
0.526335
0.487036
0.463706
0.491272
0.473834
