# Supplementary material for: Memory CD4 T cell subsets are kinetically heterogeneous and replenished from naive T cells at high levels
Source: eLife. 2017 Mar 10;6:e23013. doi: 10.7554/eLife.23013 (PMC5426903; doi:10.7554/eLife.23013)
Supplement: Figure 4—source data 1. — DOI: http://dx.doi.org/10.7554/eLife.23013.014 [file elife-23013-fig4-data1.zip › 4TcmMeanKi67Pos.xls]

## Sheet: Sheet1
0.484882
