# Supplementary material for: Memory CD4 T cell subsets are kinetically heterogeneous and replenished from naive T cells at high levels
Source: eLife. 2017 Mar 10;6:e23013. doi: 10.7554/eLife.23013 (PMC5426903; doi:10.7554/eLife.23013)
Supplement: Figure 4—source data 2. — DOI: http://dx.doi.org/10.7554/eLife.23013.015 [file elife-23013-fig4-data2.zip]

Archive with 1,909 entries (1,892 files):
- BrdU-Ki67-analysis-code/
- BrdU-Ki67-analysis-code/analysisHeaders.R
- __MACOSX/
- __MACOSX/BrdU-Ki67-analysis-code/
- __MACOSX/BrdU-Ki67-analysis-code/._analysisHeaders.R
- BrdU-Ki67-analysis-code/CFunctions/
- BrdU-Ki67-analysis-code/CFunctions/delayStep/
- BrdU-Ki67-analysis-code/CFunctions/delayStep/B1K10kinHetCppDown.txt
- __MACOSX/BrdU-Ki67-analysis-code/CFunctions/
- __MACOSX/BrdU-Ki67-analysis-code/CFunctions/delayStep/
- __MACOSX/BrdU-Ki67-analysis-code/CFunctions/delayStep/._B1K10kinHetCppDown.txt
- BrdU-Ki67-analysis-code/CFunctions/delayStep/B1K10kinHetCppUp.txt
- __MACOSX/BrdU-Ki67-analysis-code/CFunctions/delayStep/._B1K10kinHetCppUp.txt
- BrdU-Ki67-analysis-code/CFunctions/delayStep/B1K11kinHetCppDown.txt
- __MACOSX/BrdU-Ki67-analysis-code/CFunctions/delayStep/._B1K11kinHetCppDown.txt
- BrdU-Ki67-analysis-code/CFunctions/delayStep/B1K11kinHetCppUp.txt
- __MACOSX/BrdU-Ki67-analysis-code/CFunctions/delayStep/._B1K11kinHetCppUp.txt
- BrdU-Ki67-analysis-code/CFunctions/delayStep/B1K12kinHetCppDown.txt
- __MACOSX/BrdU-Ki67-analysis-code/CFunctions/delayStep/._B1K12kinHetCppDown.txt
- BrdU-Ki67-analysis-code/CFunctions/delayStep/B1K12kinHetCppUp.txt
- __MACOSX/BrdU-Ki67-analysis-code/CFunctions/delayStep/._B1K12kinHetCppUp.txt
- BrdU-Ki67-analysis-code/CFunctions/delayStep/B1K13kinHetCppDown.txt
- __MACOSX/BrdU-Ki67-analysis-code/CFunctions/delayStep/._B1K13kinHetCppDown.txt
- BrdU-Ki67-analysis-code/CFunctions/delayStep/B1K13kinHetCppUp.txt
- __MACOSX/BrdU-Ki67-analysis-code/CFunctions/delayStep/._B1K13kinHetCppUp.txt
- BrdU-Ki67-analysis-code/CFunctions/delayStep/B1K14kinHetCppDown.txt
- __MACOSX/BrdU-Ki67-analysis-code/CFunctions/delayStep/._B1K14kinHetCppDown.txt
- BrdU-Ki67-analysis-code/CFunctions/delayStep/B1K14kinHetCppUp.txt
- __MACOSX/BrdU-Ki67-analysis-code/CFunctions/delayStep/._B1K14kinHetCppUp.txt
- BrdU-Ki67-analysis-code/CFunctions/delayStep/B1K15kinHetCppDown.txt
- __MACOSX/BrdU-Ki67-analysis-code/CFunctions/delayStep/._B1K15kinHetCppDown.txt
- BrdU-Ki67-analysis-code/CFunctions/delayStep/B1K15kinHetCppUp.txt
- __MACOSX/BrdU-Ki67-analysis-code/CFunctions/delayStep/._B1K15kinHetCppUp.txt
- BrdU-Ki67-analysis-code/CFunctions/delayStep/B1K16kinHetCppDown.txt
- __MACOSX/BrdU-Ki67-analysis-code/CFunctions/delayStep/._B1K16kinHetCppDown.txt
- BrdU-Ki67-analysis-code/CFunctions/delayStep/B1K16kinHetCppUp.txt
- __MACOSX/BrdU-Ki67-analysis-code/CFunctions/delayStep/._B1K16kinHetCppUp.txt
- BrdU-Ki67-analysis-code/CFunctions/delayStep/B1K17kinHetCppDown.txt
- __MACOSX/BrdU-Ki67-analysis-code/CFunctions/delayStep/._B1K17kinHetCppDown.txt
- BrdU-Ki67-analysis-code/CFunctions/delayStep/B1K17kinHetCppUp.txt
- __MACOSX/BrdU-Ki67-analysis-code/CFunctions/delayStep/._B1K17kinHetCppUp.txt
- BrdU-Ki67-analysis-code/CFunctions/delayStep/B1K18kinHetCppDown.txt
- __MACOSX/BrdU-Ki67-analysis-code/CFunctions/delayStep/._B1K18kinHetCppDown.txt
- BrdU-Ki67-analysis-code/CFunctions/delayStep/B1K18kinHetCppUp.txt
- __MACOSX/BrdU-Ki67-analysis-code/CFunctions/delayStep/._B1K18kinHetCppUp.txt
- BrdU-Ki67-analysis-code/CFunctions/delayStep/B1K19kinHetCppDown.txt
- __MACOSX/BrdU-Ki67-analysis-code/CFunctions/delayStep/._B1K19kinHetCppDown.txt
- BrdU-Ki67-analysis-code/CFunctions/delayStep/B1K19kinHetCppUp.txt
- __MACOSX/BrdU-Ki67-analysis-code/CFunctions/delayStep/._B1K19kinHetCppUp.txt
- BrdU-Ki67-analysis-code/CFunctions/delayStep/B1K1kinHetCppDown.txt
- __MACOSX/BrdU-Ki67-analysis-code/CFunctions/delayStep/._B1K1kinHetCppDown.txt
- BrdU-Ki67-analysis-code/CFunctions/delayStep/B1K1kinHetCppUp.txt
- __MACOSX/BrdU-Ki67-analysis-code/CFunctions/delayStep/._B1K1kinHetCppUp.txt
- BrdU-Ki67-analysis-code/CFunctions/delayStep/B1K1tempHetCppDown.txt
- __MACOSX/BrdU-Ki67-analysis-code/CFunctions/delayStep/._B1K1tempHetCppDown.txt
- BrdU-Ki67-analysis-code/CFunctions/delayStep/B1K1tempHetCppUp.txt
- __MACOSX/BrdU-Ki67-analysis-code/CFunctions/delayStep/._B1K1tempHetCppUp.txt
- BrdU-Ki67-analysis-code/CFunctions/delayStep/B1K20kinHetCppDown.txt
- __MACOSX/BrdU-Ki67-analysis-code/CFunctions/delayStep/._B1K20kinHetCppDown.txt
- BrdU-Ki67-analysis-code/CFunctions/delayStep/B1K20kinHetCppUp.txt
- __MACOSX/BrdU-Ki67-analysis-code/CFunctions/delayStep/._B1K20kinHetCppUp.txt
- BrdU-Ki67-analysis-code/CFunctions/delayStep/B1K2kinHetCppDown.txt
- __MACOSX/BrdU-Ki67-analysis-code/CFunctions/delayStep/._B1K2kinHetCppDown.txt
- BrdU-Ki67-analysis-code/CFunctions/delayStep/B1K2kinHetCppUp.txt
- __MACOSX/BrdU-Ki67-analysis-code/CFunctions/delayStep/._B1K2kinHetCppUp.txt
- BrdU-Ki67-analysis-code/CFunctions/delayStep/B1K2tempHetCppDown.txt
- __MACOSX/BrdU-Ki67-analysis-code/CFunctions/delayStep/._B1K2tempHetCppDown.txt
- BrdU-Ki67-analysis-code/CFunctions/delayStep/B1K2tempHetCppUp.txt
- __MACOSX/BrdU-Ki67-analysis-code/CFunctions/delayStep/._B1K2tempHetCppUp.txt
- BrdU-Ki67-analysis-code/CFunctions/delayStep/B1K3kinHetCppDown.txt
- __MACOSX/BrdU-Ki67-analysis-code/CFunctions/delayStep/._B1K3kinHetCppDown.txt
- BrdU-Ki67-analysis-code/CFunctions/delayStep/B1K3kinHetCppUp.txt
- __MACOSX/BrdU-Ki67-analysis-code/CFunctions/delayStep/._B1K3kinHetCppUp.txt
- BrdU-Ki67-analysis-code/CFunctions/delayStep/B1K3tempHetCppDown.txt
- __MACOSX/BrdU-Ki67-analysis-code/CFunctions/delayStep/._B1K3tempHetCppDown.txt
- BrdU-Ki67-analysis-code/CFunctions/delayStep/B1K3tempHetCppUp.txt
- __MACOSX/BrdU-Ki67-analysis-code/CFunctions/delayStep/._B1K3tempHetCppUp.txt
- BrdU-Ki67-analysis-code/CFunctions/delayStep/B1K4kinHetCppDown.txt
- __MACOSX/BrdU-Ki67-analysis-code/CFunctions/delayStep/._B1K4kinHetCppDown.txt
- BrdU-Ki67-analysis-code/CFunctions/delayStep/B1K4kinHetCppUp.txt
- __MACOSX/BrdU-Ki67-analysis-code/CFunctions/delayStep/._B1K4kinHetCppUp.txt
- BrdU-Ki67-analysis-code/CFunctions/delayStep/B1K4tempHetCppDown.txt
- __MACOSX/BrdU-Ki67-analysis-code/CFunctions/delayStep/._B1K4tempHetCppDown.txt
- BrdU-Ki67-analysis-code/CFunctions/delayStep/B1K4tempHetCppUp.txt
- __MACOSX/BrdU-Ki67-analysis-code/CFunctions/delayStep/._B1K4tempHetCppUp.txt
- BrdU-Ki67-analysis-code/CFunctions/delayStep/B1K5kinHetCppDown.txt
- __MACOSX/BrdU-Ki67-analysis-code/CFunctions/delayStep/._B1K5kinHetCppDown.txt
- BrdU-Ki67-analysis-code/CFunctions/delayStep/B1K5kinHetCppUp.txt
- __MACOSX/BrdU-Ki67-analysis-code/CFunctions/delayStep/._B1K5kinHetCppUp.txt
- BrdU-Ki67-analysis-code/CFunctions/delayStep/B1K5tempHetCppDown.txt
- __MACOSX/BrdU-Ki67-analysis-code/CFunctions/delayStep/._B1K5tempHetCppDown.txt
- BrdU-Ki67-analysis-code/CFunctions/delayStep/B1K5tempHetCppUp.txt
- __MACOSX/BrdU-Ki67-analysis-code/CFunctions/delayStep/._B1K5tempHetCppUp.txt
- BrdU-Ki67-analysis-code/CFunctions/delayStep/B1K6kinHetCppDown.txt
- __MACOSX/BrdU-Ki67-analysis-code/CFunctions/delayStep/._B1K6kinHetCppDown.txt
- BrdU-Ki67-analysis-code/CFunctions/delayStep/B1K6kinHetCppUp.txt
- __MACOSX/BrdU-Ki67-analysis-code/CFunctions/delayStep/._B1K6kinHetCppUp.txt
- BrdU-Ki67-analysis-code/CFunctions/delayStep/B1K7kinHetCppDown.txt
- __MACOSX/BrdU-Ki67-analysis-code/CFunctions/delayStep/._B1K7kinHetCppDown.txt
- BrdU-Ki67-analysis-code/CFunctions/delayStep/B1K7kinHetCppUp.txt
- __MACOSX/BrdU-Ki67-analysis-code/CFunctions/delayStep/._B1K7kinHetCppUp.txt
- BrdU-Ki67-analysis-code/CFunctions/delayStep/B1K8kinHetCppDown.txt
- __MACOSX/BrdU-Ki67-analysis-code/CFunctions/delayStep/._B1K8kinHetCppDown.txt
- BrdU-Ki67-analysis-code/CFunctions/delayStep/B1K8kinHetCppUp.txt
- __MACOSX/BrdU-Ki67-analysis-code/CFunctions/delayStep/._B1K8kinHetCppUp.txt
- BrdU-Ki67-analysis-code/CFunctions/delayStep/B1K9kinHetCppDown.txt
- __MACOSX/BrdU-Ki67-analysis-code/CFunctions/delayStep/._B1K9kinHetCppDown.txt
- BrdU-Ki67-analysis-code/CFunctions/delayStep/B1K9kinHetCppUp.txt
- __MACOSX/BrdU-Ki67-analysis-code/CFunctions/delayStep/._B1K9kinHetCppUp.txt
- BrdU-Ki67-analysis-code/CFunctions/delayStep/B2K10kinHetCppDown.txt
- __MACOSX/BrdU-Ki67-analysis-code/CFunctions/delayStep/._B2K10kinHetCppDown.txt
- BrdU-Ki67-analysis-code/CFunctions/delayStep/B2K10kinHetCppUp.txt
- __MACOSX/BrdU-Ki67-analysis-code/CFunctions/delayStep/._B2K10kinHetCppUp.txt
- BrdU-Ki67-analysis-code/CFunctions/delayStep/B2K11kinHetCppDown.txt
- __MACOSX/BrdU-Ki67-analysis-code/CFunctions/delayStep/._B2K11kinHetCppDown.txt
- BrdU-Ki67-analysis-code/CFunctions/delayStep/B2K11kinHetCppUp.txt
- __MACOSX/BrdU-Ki67-analysis-code/CFunctions/delayStep/._B2K11kinHetCppUp.txt
- BrdU-Ki67-analysis-code/CFunctions/delayStep/B2K12kinHetCppDown.txt
- __MACOSX/BrdU-Ki67-analysis-code/CFunctions/delayStep/._B2K12kinHetCppDown.txt
- BrdU-Ki67-analysis-code/CFunctions/delayStep/B2K12kinHetCppUp.txt
- __MACOSX/BrdU-Ki67-analysis-code/CFunctions/delayStep/._B2K12kinHetCppUp.txt
- BrdU-Ki67-analysis-code/CFunctions/delayStep/B2K13kinHetCppDown.txt
- __MACOSX/BrdU-Ki67-analysis-code/CFunctions/delayStep/._B2K13kinHetCppDown.txt
- BrdU-Ki67-analysis-code/CFunctions/delayStep/B2K13kinHetCppUp.txt
- __MACOSX/BrdU-Ki67-analysis-code/CFunctions/delayStep/._B2K13kinHetCppUp.txt
- BrdU-Ki67-analysis-code/CFunctions/delayStep/B2K13kinHetExtended2CppDown.txt
- __MACOSX/BrdU-Ki67-analysis-code/CFunctions/delayStep/._B2K13kinHetExtended2CppDown.txt
- BrdU-Ki67-analysis-code/CFunctions/delayStep/B2K13kinHetExtended2CppUp.txt
- __MACOSX/BrdU-Ki67-analysis-code/CFunctions/delayStep/._B2K13kinHetExtended2CppUp.txt
- BrdU-Ki67-analysis-code/CFunctions/delayStep/B2K13kinHetExtendedCppDown.txt
- __MACOSX/BrdU-Ki67-analysis-code/CFunctions/delayStep/._B2K13kinHetExtendedCppDown.txt
- BrdU-Ki67-analysis-code/CFunctions/delayStep/B2K13kinHetExtendedCppUp.txt
- __MACOSX/BrdU-Ki67-analysis-code/CFunctions/delayStep/._B2K13kinHetExtendedCppUp.txt
- BrdU-Ki67-analysis-code/CFunctions/delayStep/B2K14kinHetCppDown.txt
- __MACOSX/BrdU-Ki67-analysis-code/CFunctions/delayStep/._B2K14kinHetCppDown.txt
- BrdU-Ki67-analysis-code/CFunctions/delayStep/B2K14kinHetCppUp.txt
- __MACOSX/BrdU-Ki67-analysis-code/CFunctions/delayStep/._B2K14kinHetCppUp.txt
- BrdU-Ki67-analysis-code/CFunctions/delayStep/B2K14kinHetExtended2CppDown.txt
- __MACOSX/BrdU-Ki67-analysis-code/CFunctions/delayStep/._B2K14kinHetExtended2CppDown.txt
- BrdU-Ki67-analysis-code/CFunctions/delayStep/B2K14kinHetExtended2CppUp.txt
- __MACOSX/BrdU-Ki67-analysis-code/CFunctions/delayStep/._B2K14kinHetExtended2CppUp.txt
- BrdU-Ki67-analysis-code/CFunctions/delayStep/B2K14kinHetExtendedCppDown.txt
- __MACOSX/BrdU-Ki67-analysis-code/CFunctions/delayStep/._B2K14kinHetExtendedCppDown.txt
- BrdU-Ki67-analysis-code/CFunctions/delayStep/B2K14kinHetExtendedCppUp.txt
- __MACOSX/BrdU-Ki67-analysis-code/CFunctions/delayStep/._B2K14kinHetExtendedCppUp.txt
- BrdU-Ki67-analysis-code/CFunctions/delayStep/B2K15kinHetCppDown.txt
- __MACOSX/BrdU-Ki67-analysis-code/CFunctions/delayStep/._B2K15kinHetCppDown.txt
- BrdU-Ki67-analysis-code/CFunctions/delayStep/B2K15kinHetCppUp.txt
- __MACOSX/BrdU-Ki67-analysis-code/CFunctions/delayStep/._B2K15kinHetCppUp.txt
- BrdU-Ki67-analysis-code/CFunctions/delayStep/B2K15kinHetExtended2CppDown.txt
- __MACOSX/BrdU-Ki67-analysis-code/CFunctions/delayStep/._B2K15kinHetExtended2CppDown.txt
- BrdU-Ki67-analysis-code/CFunctions/delayStep/B2K15kinHetExtended2CppUp.txt
- __MACOSX/BrdU-Ki67-analysis-code/CFunctions/delayStep/._B2K15kinHetExtended2CppUp.txt
- BrdU-Ki67-analysis-code/CFunctions/delayStep/B2K15kinHetExtendedCppDown.txt
- __MACOSX/BrdU-Ki67-analysis-code/CFunctions/delayStep/._B2K15kinHetExtendedCppDown.txt
- BrdU-Ki67-analysis-code/CFunctions/delayStep/B2K15kinHetExtendedCppUp.txt
- __MACOSX/BrdU-Ki67-analysis-code/CFunctions/delayStep/._B2K15kinHetExtendedCppUp.txt
- BrdU-Ki67-analysis-code/CFunctions/delayStep/B2K16kinHetCppDown.txt
- __MACOSX/BrdU-Ki67-analysis-code/CFunctions/delayStep/._B2K16kinHetCppDown.txt
- BrdU-Ki67-analysis-code/CFunctions/delayStep/B2K16kinHetCppUp.txt
- __MACOSX/BrdU-Ki67-analysis-code/CFunctions/delayStep/._B2K16kinHetCppUp.txt
- BrdU-Ki67-analysis-code/CFunctions/delayStep/B2K16kinHetExtended2CppDown.txt
- __MACOSX/BrdU-Ki67-analysis-code/CFunctions/delayStep/._B2K16kinHetExtended2CppDown.txt
- BrdU-Ki67-analysis-code/CFunctions/delayStep/B2K16kinHetExtended2CppUp.txt
- __MACOSX/BrdU-Ki67-analysis-code/CFunctions/delayStep/._B2K16kinHetExtended2CppUp.txt
- BrdU-Ki67-analysis-code/CFunctions/delayStep/B2K16kinHetExtendedCppDown.txt
- __MACOSX/BrdU-Ki67-analysis-code/CFunctions/delayStep/._B2K16kinHetExtendedCppDown.txt
- BrdU-Ki67-analysis-code/CFunctions/delayStep/B2K16kinHetExtendedCppUp.txt
- __MACOSX/BrdU-Ki67-analysis-code/CFunctions/delayStep/._B2K16kinHetExtendedCppUp.txt
- BrdU-Ki67-analysis-code/CFunctions/delayStep/B2K17kinHetCppDown.txt
- __MACOSX/BrdU-Ki67-analysis-code/CFunctions/delayStep/._B2K17kinHetCppDown.txt
- BrdU-Ki67-analysis-code/CFunctions/delayStep/B2K17kinHetCppUp.txt
- __MACOSX/BrdU-Ki67-analysis-code/CFunctions/delayStep/._B2K17kinHetCppUp.txt
- BrdU-Ki67-analysis-code/CFunctions/delayStep/B2K17kinHetExtended2CppDown.txt
- __MACOSX/BrdU-Ki67-analysis-code/CFunctions/delayStep/._B2K17kinHetExtended2CppDown.txt
- BrdU-Ki67-analysis-code/CFunctions/delayStep/B2K17kinHetExtended2CppUp.txt
- __MACOSX/BrdU-Ki67-analysis-code/CFunctions/delayStep/._B2K17kinHetExtended2CppUp.txt
- BrdU-Ki67-analysis-code/CFunctions/delayStep/B2K17kinHetExtendedCppDown.txt
- __MACOSX/BrdU-Ki67-analysis-code/CFunctions/delayStep/._B2K17kinHetExtendedCppDown.txt
- BrdU-Ki67-analysis-code/CFunctions/delayStep/B2K17kinHetExtendedCppUp.txt
- __MACOSX/BrdU-Ki67-analysis-code/CFunctions/delayStep/._B2K17kinHetExtendedCppUp.txt
- BrdU-Ki67-analysis-code/CFunctions/delayStep/B2K18kinHetCppDown.txt
- __MACOSX/BrdU-Ki67-analysis-code/CFunctions/delayStep/._B2K18kinHetCppDown.txt
- BrdU-Ki67-analysis-code/CFunctions/delayStep/B2K18kinHetCppUp.txt
- __MACOSX/BrdU-Ki67-analysis-code/CFunctions/delayStep/._B2K18kinHetCppUp.txt
- BrdU-Ki67-analysis-code/CFunctions/delayStep/B2K19kinHetCppDown.txt
- __MACOSX/BrdU-Ki67-analysis-code/CFunctions/delayStep/._B2K19kinHetCppDown.txt
- BrdU-Ki67-analysis-code/CFunctions/delayStep/B2K19kinHetCppUp.txt
- __MACOSX/BrdU-Ki67-analysis-code/CFunctions/delayStep/._B2K19kinHetCppUp.txt
- BrdU-Ki67-analysis-code/CFunctions/delayStep/B2K1kinHetCppDown.txt
- __MACOSX/BrdU-Ki67-analysis-code/CFunctions/delayStep/._B2K1kinHetCppDown.txt
- BrdU-Ki67-analysis-code/CFunctions/delayStep/B2K1kinHetCppUp.txt
- __MACOSX/BrdU-Ki67-analysis-code/CFunctions/delayStep/._B2K1kinHetCppUp.txt
- BrdU-Ki67-analysis-code/CFunctions/delayStep/B2K1tempHetCppDown.txt
- __MACOSX/BrdU-Ki67-analysis-code/CFunctions/delayStep/._B2K1tempHetCppDown.txt
- BrdU-Ki67-analysis-code/CFunctions/delayStep/B2K1tempHetCppUp.txt
- __MACOSX/BrdU-Ki67-analysis-code/CFunctions/delayStep/._B2K1tempHetCppUp.txt
- BrdU-Ki67-analysis-code/CFunctions/delayStep/B2K20kinHetCppDown.txt
- __MACOSX/BrdU-Ki67-analysis-code/CFunctions/delayStep/._B2K20kinHetCppDown.txt
- BrdU-Ki67-analysis-code/CFunctions/delayStep/B2K20kinHetCppUp.txt
- __MACOSX/BrdU-Ki67-analysis-code/CFunctions/delayStep/._B2K20kinHetCppUp.txt
- BrdU-Ki67-analysis-code/CFunctions/delayStep/B2K2kinHetCppDown.txt
- __MACOSX/BrdU-Ki67-analysis-code/CFunctions/delayStep/._B2K2kinHetCppDown.txt
- BrdU-Ki67-analysis-code/CFunctions/delayStep/B2K2kinHetCppUp.txt
- __MACOSX/BrdU-Ki67-analysis-code/CFunctions/delayStep/._B2K2kinHetCppUp.txt
- BrdU-Ki67-analysis-code/CFunctions/delayStep/B2K2tempHetCppDown.txt
- __MACOSX/BrdU-Ki67-analysis-code/CFunctions/delayStep/._B2K2tempHetCppDown.txt
- BrdU-Ki67-analysis-code/CFunctions/delayStep/B2K2tempHetCppUp.txt
- __MACOSX/BrdU-Ki67-analysis-code/CFunctions/delayStep/._B2K2tempHetCppUp.txt
- BrdU-Ki67-analysis-code/CFunctions/delayStep/B2K3kinHetCppDown.txt
- __MACOSX/BrdU-Ki67-analysis-code/CFunctions/delayStep/._B2K3kinHetCppDown.txt
- BrdU-Ki67-analysis-code/CFunctions/delayStep/B2K3kinHetCppUp.txt
- __MACOSX/BrdU-Ki67-analysis-code/CFunctions/delayStep/._B2K3kinHetCppUp.txt
- BrdU-Ki67-analysis-code/CFunctions/delayStep/B2K3tempHetCppDown.txt
- __MACOSX/BrdU-Ki67-analysis-code/CFunctions/delayStep/._B2K3tempHetCppDown.txt
- BrdU-Ki67-analysis-code/CFunctions/delayStep/B2K3tempHetCppUp.txt
- __MACOSX/BrdU-Ki67-analysis-code/CFunctions/delayStep/._B2K3tempHetCppUp.txt
- BrdU-Ki67-analysis-code/CFunctions/delayStep/B2K4kinHetCppDown.txt
- __MACOSX/BrdU-Ki67-analysis-code/CFunctions/delayStep/._B2K4kinHetCppDown.txt
- BrdU-Ki67-analysis-code/CFunctions/delayStep/B2K4kinHetCppUp.txt
- __MACOSX/BrdU-Ki67-analysis-code/CFunctions/delayStep/._B2K4kinHetCppUp.txt
- BrdU-Ki67-analysis-code/CFunctions/delayStep/B2K4tempHetCppDown.txt
- __MACOSX/BrdU-Ki67-analysis-code/CFunctions/delayStep/._B2K4tempHetCppDown.txt
- BrdU-Ki67-analysis-code/CFunctions/delayStep/B2K4tempHetCppUp.txt
- __MACOSX/BrdU-Ki67-analysis-code/CFunctions/delayStep/._B2K4tempHetCppUp.txt
- BrdU-Ki67-analysis-code/CFunctions/delayStep/B2K5kinHetCppDown.txt
- __MACOSX/BrdU-Ki67-analysis-code/CFunctions/delayStep/._B2K5kinHetCppDown.txt
- BrdU-Ki67-analysis-code/CFunctions/delayStep/B2K5kinHetCppUp.txt
- __MACOSX/BrdU-Ki67-analysis-code/CFunctions/delayStep/._B2K5kinHetCppUp.txt
- BrdU-Ki67-analysis-code/CFunctions/delayStep/B2K5tempHetCppDown.txt
- __MACOSX/BrdU-Ki67-analysis-code/CFunctions/delayStep/._B2K5tempHetCppDown.txt
- BrdU-Ki67-analysis-code/CFunctions/delayStep/B2K5tempHetCppUp.txt
- __MACOSX/BrdU-Ki67-analysis-code/CFunctions/delayStep/._B2K5tempHetCppUp.txt
- BrdU-Ki67-analysis-code/CFunctions/delayStep/B2K6kinHetCppDown.txt
- __MACOSX/BrdU-Ki67-analysis-code/CFunctions/delayStep/._B2K6kinHetCppDown.txt
- BrdU-Ki67-analysis-code/CFunctions/delayStep/B2K6kinHetCppUp.txt
- __MACOSX/BrdU-Ki67-analysis-code/CFunctions/delayStep/._B2K6kinHetCppUp.txt
- BrdU-Ki67-analysis-code/CFunctions/delayStep/B2K7kinHetCppDown.txt
- __MACOSX/BrdU-Ki67-analysis-code/CFunctions/delayStep/._B2K7kinHetCppDown.txt
- BrdU-Ki67-analysis-code/CFunctions/delayStep/B2K7kinHetCppUp.txt
- __MACOSX/BrdU-Ki67-analysis-code/CFunctions/delayStep/._B2K7kinHetCppUp.txt
- BrdU-Ki67-analysis-code/CFunctions/delayStep/B2K8kinHetCppDown.txt
- __MACOSX/BrdU-Ki67-analysis-code/CFunctions/delayStep/._B2K8kinHetCppDown.txt
- BrdU-Ki67-analysis-code/CFunctions/delayStep/B2K8kinHetCppUp.txt
- __MACOSX/BrdU-Ki67-analysis-code/CFunctions/delayStep/._B2K8kinHetCppUp.txt
- BrdU-Ki67-analysis-code/CFunctions/delayStep/B2K9kinHetCppDown.txt
- __MACOSX/BrdU-Ki67-analysis-code/CFunctions/delayStep/._B2K9kinHetCppDown.txt
- BrdU-Ki67-analysis-code/CFunctions/delayStep/B2K9kinHetCppUp.txt
- __MACOSX/BrdU-Ki67-analysis-code/CFunctions/delayStep/._B2K9kinHetCppUp.txt
- BrdU-Ki67-analysis-code/CFunctions/delayStep/B3K10kinHetCppDown.txt
- __MACOSX/BrdU-Ki67-analysis-code/CFunctions/delayStep/._B3K10kinHetCppDown.txt
- BrdU-Ki67-analysis-code/CFunctions/delayStep/B3K10kinHetCppUp.txt
- __MACOSX/BrdU-Ki67-analysis-code/CFunctions/delayStep/._B3K10kinHetCppUp.txt
- BrdU-Ki67-analysis-code/CFunctions/delayStep/B3K11kinHetCppDown.txt
- __MACOSX/BrdU-Ki67-analysis-code/CFunctions/delayStep/._B3K11kinHetCppDown.txt
- BrdU-Ki67-analysis-code/CFunctions/delayStep/B3K11kinHetCppUp.txt
- __MACOSX/BrdU-Ki67-analysis-code/CFunctions/delayStep/._B3K11kinHetCppUp.txt
- BrdU-Ki67-analysis-code/CFunctions/delayStep/B3K12kinHetCppDown.txt
- __MACOSX/BrdU-Ki67-analysis-code/CFunctions/delayStep/._B3K12kinHetCppDown.txt
- BrdU-Ki67-analysis-code/CFunctions/delayStep/B3K12kinHetCppUp.txt
- __MACOSX/BrdU-Ki67-analysis-code/CFunctions/delayStep/._B3K12kinHetCppUp.txt
- BrdU-Ki67-analysis-code/CFunctions/delayStep/B3K13kinHetCppDown.txt
- __MACOSX/BrdU-Ki67-analysis-code/CFunctions/delayStep/._B3K13kinHetCppDown.txt
- BrdU-Ki67-analysis-code/CFunctions/delayStep/B3K13kinHetCppUp.txt
- __MACOSX/BrdU-Ki67-analysis-code/CFunctions/delayStep/._B3K13kinHetCppUp.txt
- BrdU-Ki67-analysis-code/CFunctions/delayStep/B3K14kinHetCppDown.txt
- __MACOSX/BrdU-Ki67-analysis-code/CFunctions/delayStep/._B3K14kinHetCppDown.txt
- BrdU-Ki67-analysis-code/CFunctions/delayStep/B3K14kinHetCppUp.txt
- __MACOSX/BrdU-Ki67-analysis-code/CFunctions/delayStep/._B3K14kinHetCppUp.txt
- BrdU-Ki67-analysis-code/CFunctions/delayStep/B3K15kinHetCppDown.txt
- __MACOSX/BrdU-Ki67-analysis-code/CFunctions/delayStep/._B3K15kinHetCppDown.txt
- BrdU-Ki67-analysis-code/CFunctions/delayStep/B3K15kinHetCppUp.txt
- __MACOSX/BrdU-Ki67-analysis-code/CFunctions/delayStep/._B3K15kinHetCppUp.txt
- BrdU-Ki67-analysis-code/CFunctions/delayStep/B3K16kinHetCppDown.txt
- __MACOSX/BrdU-Ki67-analysis-code/CFunctions/delayStep/._B3K16kinHetCppDown.txt
- BrdU-Ki67-analysis-code/CFunctions/delayStep/B3K16kinHetCppUp.txt
- __MACOSX/BrdU-Ki67-analysis-code/CFunctions/delayStep/._B3K16kinHetCppUp.txt
- BrdU-Ki67-analysis-code/CFunctions/delayStep/B3K17kinHetCppDown.txt
- __MACOSX/BrdU-Ki67-analysis-code/CFunctions/delayStep/._B3K17kinHetCppDown.txt
- BrdU-Ki67-analysis-code/CFunctions/delayStep/B3K17kinHetCppUp.txt
- __MACOSX/BrdU-Ki67-analysis-code/CFunctions/delayStep/._B3K17kinHetCppUp.txt
- BrdU-Ki67-analysis-code/CFunctions/delayStep/B3K18kinHetCppDown.txt
- __MACOSX/BrdU-Ki67-analysis-code/CFunctions/delayStep/._B3K18kinHetCppDown.txt
- BrdU-Ki67-analysis-code/CFunctions/delayStep/B3K18kinHetCppUp.txt
- __MACOSX/BrdU-Ki67-analysis-code/CFunctions/delayStep/._B3K18kinHetCppUp.txt
- BrdU-Ki67-analysis-code/CFunctions/delayStep/B3K19kinHetCppDown.txt
- __MACOSX/BrdU-Ki67-analysis-code/CFunctions/delayStep/._B3K19kinHetCppDown.txt
- BrdU-Ki67-analysis-code/CFunctions/delayStep/B3K19kinHetCppUp.txt
- __MACOSX/BrdU-Ki67-analysis-code/CFunctions/delayStep/._B3K19kinHetCppUp.txt
- BrdU-Ki67-analysis-code/CFunctions/delayStep/B3K1kinHetCppDown.txt
- __MACOSX/BrdU-Ki67-analysis-code/CFunctions/delayStep/._B3K1kinHetCppDown.txt
- BrdU-Ki67-analysis-code/CFunctions/delayStep/B3K1kinHetCppUp.txt
- __MACOSX/BrdU-Ki67-analysis-code/CFunctions/delayStep/._B3K1kinHetCppUp.txt
- BrdU-Ki67-analysis-code/CFunctions/delayStep/B3K1tempHetCppDown.txt
- __MACOSX/BrdU-Ki67-analysis-code/CFunctions/delayStep/._B3K1tempHetCppDown.txt
- BrdU-Ki67-analysis-code/CFunctions/delayStep/B3K1tempHetCppUp.txt
- __MACOSX/BrdU-Ki67-analysis-code/CFunctions/delayStep/._B3K1tempHetCppUp.txt
- BrdU-Ki67-analysis-code/CFunctions/delayStep/B3K20kinHetCppDown.txt
- __MACOSX/BrdU-Ki67-analysis-code/CFunctions/delayStep/._B3K20kinHetCppDown.txt
- BrdU-Ki67-analysis-code/CFunctions/delayStep/B3K20kinHetCppUp.txt
[truncated: 1,609 more entries]
