# Supplementary material for: Memory CD4 T cell subsets are kinetically heterogeneous and replenished from naive T cells at high levels
Source: eLife. 2017 Mar 10;6:e23013. doi: 10.7554/eLife.23013 (PMC5426903; doi:10.7554/eLife.23013)
Supplement: Figure 4—source data 2. — DOI: http://dx.doi.org/10.7554/eLife.23013.015 [file elife-23013-fig4-data2.zip › BrdU-Ki67-analysis-code/CFunctions/delayStep/B1K12kinHetCppUp.txt]

dxdt[0]=-((a + del)*x[0]) + 12*b*x[12]
dxdt[1]=-(a*(-1 + eps)*x[1]) - (12*b + del + a*eps)*x[1] - 2*a*(-1 + eps)*(x[0] + x[2] + x[3] + x[4] + x[5] + x[6] + x[7] + x[8] + x[9] + x[10] + x[11] + x[12]) - 2*a*(-1 + eps)*(x[13] + x[14] + x[15] + x[16] + x[17] + x[18] + x[19] + x[20] + x[21] + x[22] + x[23] + x[24] + x[25])
dxdt[2]=12*b*(x[1] - x[2]) - (a + del)*x[2]
dxdt[3]=12*b*(x[2] - x[3]) - (a + del)*x[3]
dxdt[4]=12*b*(x[3] - x[4]) - (a + del)*x[4]
dxdt[5]=12*b*(x[4] - x[5]) - (a + del)*x[5]
dxdt[6]=12*b*(x[5] - x[6]) - (a + del)*x[6]
dxdt[7]=12*b*(x[6] - x[7]) - (a + del)*x[7]
dxdt[8]=12*b*(x[7] - x[8]) - (a + del)*x[8]
dxdt[9]=12*b*(x[8] - x[9]) - (a + del)*x[9]
dxdt[10]=12*b*(x[9] - x[10]) - a*x[10] - del*x[10]
dxdt[11]=12*b*(x[10] - x[11]) - (a + del)*x[11]
dxdt[12]=12*b*(x[11] - x[12]) - (a + del)*x[12]
dxdt[13]=N0*sig - (a + 12*b + del)*x[13] + 2*a*eps*(x[0] + x[1] + x[2] + x[3] + x[4] + x[5] + x[6] + x[7] + x[8] + x[9] + x[10] + x[11] + x[12] + x[13] + x[14] + x[15] + x[16] + x[17] + x[18] + x[19] + x[20] + x[21] + x[22] + x[23] + x[24] + x[25])
dxdt[14]=12*b*(x[13] - x[14]) - (a + del)*x[14]
dxdt[15]=12*b*(x[14] - x[15]) - (a + del)*x[15]
dxdt[16]=12*b*(x[15] - x[16]) - (a + del)*x[16]
dxdt[17]=12*b*(x[16] - x[17]) - (a + del)*x[17]
dxdt[18]=12*b*(x[17] - x[18]) - (a + del)*x[18]
dxdt[19]=12*b*(x[18] - x[19]) - (a + del)*x[19]
dxdt[20]=12*b*(x[19] - x[20]) - (a + del)*x[20]
dxdt[21]=12*b*(x[20] - x[21]) - (a + del)*x[21]
dxdt[22]=12*b*(x[21] - x[22]) - a*x[22] - del*x[22]
dxdt[23]=12*b*(x[22] - x[23]) - (a + del)*x[23]
dxdt[24]=12*b*(x[23] - x[24]) - (a + del)*x[24]
dxdt[25]=12*b*x[24] - (a + del)*x[25]
