# Supplementary material for: Memory CD4 T cell subsets are kinetically heterogeneous and replenished from naive T cells at high levels
Source: eLife. 2017 Mar 10;6:e23013. doi: 10.7554/eLife.23013 (PMC5426903; doi:10.7554/eLife.23013)
Supplement: Figure 4—source data 2. — DOI: http://dx.doi.org/10.7554/eLife.23013.015 [file elife-23013-fig4-data2.zip › BrdU-Ki67-analysis-code/CFunctions/delayStep/B1K16kinHetCppDown.txt]

dxdt[0]=-((a + del)*x[0]) + 16*b*x[16]
dxdt[1]=HeavisideTheta(-nu + t)*N0*sig + a*x[1] - (16*b + del)*x[1] + 2*a*(x[0] + x[2] + x[3] + x[4] + x[5] + x[6] + x[7] + x[8] + x[9] + x[10] + x[11] + x[12] + x[13] + x[14] + x[15] + x[16]) + 2*a*(x[17] + x[18] + x[19] + x[20] + x[21] + x[22] + x[23] + x[24] + x[25] + x[26] + x[27] + x[28] + x[29] + x[30] + x[31] + x[32] + x[33])
dxdt[2]=16*b*x[1] + (-a - 16*b - del)*x[2]
dxdt[3]=16*b*x[2] + (-a - 16*b - del)*x[3]
dxdt[4]=16*b*x[3] + (-a - 16*b - del)*x[4]
dxdt[5]=16*b*x[4] + (-a - 16*b - del)*x[5]
dxdt[6]=16*b*x[5] + (-a - 16*b - del)*x[6]
dxdt[7]=16*b*x[6] + (-a - 16*b - del)*x[7]
dxdt[8]=16*b*x[7] + (-a - 16*b - del)*x[8]
dxdt[9]=16*b*x[8] + (-a - 16*b - del)*x[9]
dxdt[10]=16*b*x[9] + (-a - 16*b - del)*x[10]
dxdt[11]=16*b*x[10] + (-a - 16*b - del)*x[11]
dxdt[12]=16*b*x[11] + (-a - 16*b - del)*x[12]
dxdt[13]=16*b*x[12] + (-a - 16*b - del)*x[13]
dxdt[14]=16*b*x[13] + (-a - 16*b - del)*x[14]
dxdt[15]=16*b*x[14] + (-a - 16*b - del)*x[15]
dxdt[16]=16*b*x[15] + (-a - 16*b - del)*x[16]
dxdt[17]=(1 - HeavisideTheta(-nu + t))*N0*sig + (-a - 16*b - del)*x[17]
dxdt[18]=16*b*x[17] + (-a - 16*b - del)*x[18]
dxdt[19]=16*b*x[18] + (-a - 16*b - del)*x[19]
dxdt[20]=16*b*x[19] + (-a - 16*b - del)*x[20]
dxdt[21]=16*b*x[20] + (-a - 16*b - del)*x[21]
dxdt[22]=16*b*x[21] + (-a - 16*b - del)*x[22]
dxdt[23]=16*b*x[22] + (-a - 16*b - del)*x[23]
dxdt[24]=16*b*x[23] + (-a - 16*b - del)*x[24]
dxdt[25]=16*b*x[24] + (-a - 16*b - del)*x[25]
dxdt[26]=16*b*x[25] + (-a - 16*b - del)*x[26]
dxdt[27]=16*b*x[26] + (-a - 16*b - del)*x[27]
dxdt[28]=16*b*x[27] + (-a - 16*b - del)*x[28]
dxdt[29]=16*b*x[28] + (-a - 16*b - del)*x[29]
dxdt[30]=16*b*x[29] + (-a - 16*b - del)*x[30]
dxdt[31]=16*b*x[30] + (-a - 16*b - del)*x[31]
dxdt[32]=16*b*x[31] + (-a - 16*b - del)*x[32]
dxdt[33]=16*b*x[32] - (a + del)*x[33]
