# Supplementary material for: Memory CD4 T cell subsets are kinetically heterogeneous and replenished from naive T cells at high levels
Source: eLife. 2017 Mar 10;6:e23013. doi: 10.7554/eLife.23013 (PMC5426903; doi:10.7554/eLife.23013)
Supplement: Figure 4—source data 2. — DOI: http://dx.doi.org/10.7554/eLife.23013.015 [file elife-23013-fig4-data2.zip › BrdU-Ki67-analysis-code/CFunctions/delayStep/B1K1tempHetCppDown.txt]

dxdt[0]=-((a + del)*x[0]) + b*x[1];
dxdt[1]=HeavisideTheta(-nu + t)*N0*sig + 2*a*x[0] + a*x[1] - (b + kappa)*x[1] + 2*a*(x[2] + x[3]);
dxdt[2]=(1 - HeavisideTheta(-nu + t))*N0*sig + (-a - b - kappa)*x[2];
dxdt[3]=b*x[2] - (a + del)*x[3];
