# Supplementary material for: Memory CD4 T cell subsets are kinetically heterogeneous and replenished from naive T cells at high levels
Source: eLife. 2017 Mar 10;6:e23013. doi: 10.7554/eLife.23013 (PMC5426903; doi:10.7554/eLife.23013)
Supplement: Figure 4—source data 2. — DOI: http://dx.doi.org/10.7554/eLife.23013.015 [file elife-23013-fig4-data2.zip › BrdU-Ki67-analysis-code/CFunctions/delayStep/B1K2kinHetCppDown.txt]

dxdt[0]=-((a + del)*x[0]) + 2*b*x[2];
dxdt[1]=HeavisideTheta(-nu + t)*N0*sig + a*x[1] - (2*b + del)*x[1] + 2*a*(x[0] + x[2]) + 2*a*(x[3] + x[4] + x[5]);
dxdt[2]=2*b*x[1] + (-a - 2*b - del)*x[2];
dxdt[3]=(1 - HeavisideTheta(-nu + t))*N0*sig + (-a - 2*b - del)*x[3];
dxdt[4]=2*b*x[3] + (-a - 2*b - del)*x[4];
dxdt[5]=2*b*x[4] - (a + del)*x[5];
