# Supplementary material for: Memory CD4 T cell subsets are kinetically heterogeneous and replenished from naive T cells at high levels
Source: eLife. 2017 Mar 10;6:e23013. doi: 10.7554/eLife.23013 (PMC5426903; doi:10.7554/eLife.23013)
Supplement: Figure 4—source data 2. — DOI: http://dx.doi.org/10.7554/eLife.23013.015 [file elife-23013-fig4-data2.zip › BrdU-Ki67-analysis-code/CFunctions/delayStep/B1K3tempHetCppUp.txt]

dxdt[0]=-((a + del)*x[0]) + 3*b*x[3];
dxdt[1]=-((3*b + kappa)*x[1]) + a*(2*x[0] + x[1] + 2*(x[2] + x[3] + x[4] + x[5] + x[6] + x[7]) - 2*eps*(x[0] + x[1] + x[2] + x[3] + x[4] + x[5] + x[6] + x[7]));
dxdt[2]=3*b*(x[1] - x[2]) - (a + kappa)*x[2];
dxdt[3]=3*b*(x[2] - x[3]) - (a + kappa)*x[3];
dxdt[4]=N0*sig - a*x[4] - (3*b + kappa)*x[4] + 2*a*eps*(x[0] + x[1] + x[2] + x[3] + x[4] + x[5] + x[6] + x[7]);
dxdt[5]=3*b*(x[4] - x[5]) - (a + kappa)*x[5];
dxdt[6]=3*b*(x[5] - x[6]) - (a + kappa)*x[6];
dxdt[7]=3*b*x[6] - (a + del)*x[7];
