# Supplementary material for: Memory CD4 T cell subsets are kinetically heterogeneous and replenished from naive T cells at high levels
Source: eLife. 2017 Mar 10;6:e23013. doi: 10.7554/eLife.23013 (PMC5426903; doi:10.7554/eLife.23013)
Supplement: Figure 4—source data 2. — DOI: http://dx.doi.org/10.7554/eLife.23013.015 [file elife-23013-fig4-data2.zip › BrdU-Ki67-analysis-code/CFunctions/delayStep/B1K4kinHetCppUp.txt]

dxdt[0]=-((a + del)*x[0]) + 4*b*x[4]
dxdt[1]=-((4*b + del)*x[1]) + a*(2*x[0] + x[1] + 2*(x[2] + x[3] + x[4] + x[5] + x[6] + x[7] + x[8] + x[9]) - 2*eps*(x[0] + x[1] + x[2] + x[3] + x[4] + x[5] + x[6] + x[7] + x[8] + x[9]))
dxdt[2]=4*b*(x[1] - x[2]) - (a + del)*x[2]
dxdt[3]=4*b*(x[2] - x[3]) - (a + del)*x[3]
dxdt[4]=4*b*(x[3] - x[4]) - (a + del)*x[4]
dxdt[5]=N0*sig - (a + 4*b + del)*x[5] + 2*a*eps*(x[0] + x[1] + x[2] + x[3] + x[4] + x[5] + x[6] + x[7] + x[8] + x[9])
dxdt[6]=4*b*(x[5] - x[6]) - (a + del)*x[6]
dxdt[7]=4*b*(x[6] - x[7]) - (a + del)*x[7]
dxdt[8]=4*b*(x[7] - x[8]) - (a + del)*x[8]
dxdt[9]=4*b*x[8] - (a + del)*x[9]
