# Supplementary material for: Memory CD4 T cell subsets are kinetically heterogeneous and replenished from naive T cells at high levels
Source: eLife. 2017 Mar 10;6:e23013. doi: 10.7554/eLife.23013 (PMC5426903; doi:10.7554/eLife.23013)
Supplement: Figure 4—source data 2. — DOI: http://dx.doi.org/10.7554/eLife.23013.015 [file elife-23013-fig4-data2.zip › BrdU-Ki67-analysis-code/CFunctions/delayStep/B1K6kinHetCppDown.txt]

dxdt[0]=-((a + del)*x[0]) + 6*b*x[6]
dxdt[1]=HeavisideTheta(-nu + t)*N0*sig + a*x[1] - (6*b + del)*x[1] + 2*a*(x[0] + x[2] + x[3] + x[4] + x[5] + x[6]) + 2*a*(x[7] + x[8] + x[9] + x[10] + x[11] + x[12] + x[13])
dxdt[2]=6*b*x[1] + (-a - 6*b - del)*x[2]
dxdt[3]=6*b*x[2] + (-a - 6*b - del)*x[3]
dxdt[4]=6*b*x[3] + (-a - 6*b - del)*x[4]
dxdt[5]=6*b*x[4] + (-a - 6*b - del)*x[5]
dxdt[6]=6*b*x[5] + (-a - 6*b - del)*x[6]
dxdt[7]=(1 - HeavisideTheta(-nu + t))*N0*sig + (-a - 6*b - del)*x[7]
dxdt[8]=6*b*x[7] + (-a - 6*b - del)*x[8]
dxdt[9]=6*b*x[8] + (-a - 6*b - del)*x[9]
dxdt[10]=6*b*x[9] + (-a - 6*b - del)*x[10]
dxdt[11]=6*b*x[10] + (-a - 6*b - del)*x[11]
dxdt[12]=6*b*x[11] + (-a - 6*b - del)*x[12]
dxdt[13]=6*b*x[12] - (a + del)*x[13]
