# Supplementary material for: Memory CD4 T cell subsets are kinetically heterogeneous and replenished from naive T cells at high levels
Source: eLife. 2017 Mar 10;6:e23013. doi: 10.7554/eLife.23013 (PMC5426903; doi:10.7554/eLife.23013)
Supplement: Figure 4—source data 2. — DOI: http://dx.doi.org/10.7554/eLife.23013.015 [file elife-23013-fig4-data2.zip › BrdU-Ki67-analysis-code/CFunctions/delayStep/B2K1kinHetCppUp.txt]

dxdt[0]=-((a + del)*x[0]) + b*x[1];
dxdt[1]=-((b + del)*x[1]) + a*(2*x[0] + x[1] + 2*(x[3] + x[5]) - 2*eps*(x[0] + x[1] + x[3] + x[5]));
dxdt[2]=N0*sig - (a + b + del)*x[2] + 2*a*eps*(x[0] + x[1] + x[2] + x[3] + x[4] + x[5]);
dxdt[3]=-((a + b + del)*x[3]) - 2*a*(-1 + eps)*(x[2] + x[4]);
dxdt[4]=b*x[2] - (a + del)*x[4];
dxdt[5]=b*x[3] - (a + del)*x[5];
