# Supplementary material for: Memory CD4 T cell subsets are kinetically heterogeneous and replenished from naive T cells at high levels
Source: eLife. 2017 Mar 10;6:e23013. doi: 10.7554/eLife.23013 (PMC5426903; doi:10.7554/eLife.23013)
Supplement: Figure 4—source data 2. — DOI: http://dx.doi.org/10.7554/eLife.23013.015 [file elife-23013-fig4-data2.zip › BrdU-Ki67-analysis-code/CFunctions/delayStep/B2K3tempHetCppUp.txt]

dxdt[0]=-((a + del)*x[0]) + 3*b*x[3]
dxdt[1]=-((3*b + kappa)*x[1]) + a*(2*x[0] + x[1] + 2*(x[2] + x[3] + x[7] + x[8] + x[9] + x[11]) - 2*eps*(x[0] + x[1] + x[2] + x[3] + x[7] + x[8] + x[9] + x[11]))
dxdt[2]=3*b*(x[1] - x[2]) - (a + kappa)*x[2]
dxdt[3]=3*b*(x[2] - x[3]) - (a + kappa)*x[3]
dxdt[4]=N0*sig - a*x[4] - (3*b + kappa)*x[4] + 2*a*eps*(x[0] + x[1] + x[2] + x[3] + x[4] + x[5] + x[6] + x[7] + x[8] + x[9] + x[10] + x[11])
dxdt[5]=3*b*(x[4] - x[5]) - (a + kappa)*x[5]
dxdt[6]=3*b*(x[5] - x[6]) - (a + kappa)*x[6]
dxdt[7]=-((a + 3*b + kappa)*x[7]) - 2*a*(-1 + eps)*(x[4] + x[5] + x[6] + x[10])
dxdt[8]=3*b*(x[7] - x[8]) - (a + kappa)*x[8]
dxdt[9]=3*b*(x[8] - x[9]) - (a + kappa)*x[9]
dxdt[10]=3*b*x[6] - (a + del)*x[10]
dxdt[11]=3*b*x[9] - (a + del)*x[11]
