# Supplementary material for: Memory CD4 T cell subsets are kinetically heterogeneous and replenished from naive T cells at high levels
Source: eLife. 2017 Mar 10;6:e23013. doi: 10.7554/eLife.23013 (PMC5426903; doi:10.7554/eLife.23013)
Supplement: Figure 4—source data 2. — DOI: http://dx.doi.org/10.7554/eLife.23013.015 [file elife-23013-fig4-data2.zip › BrdU-Ki67-analysis-code/CFunctions/delayStep/B2K4kinHetCppDown.txt]

dxdt[0]=-((a + del)*x[0]) + 4*b*x[4]
dxdt[1]=HeavisideTheta(-nu + t)*N0*sig + a*x[1] - (4*b + del)*x[1] + 2*a*(x[0] + x[2] + x[3] + x[4]) + 2*a*(x[9] + x[10] + x[11] + x[12] + x[14])
dxdt[2]=4*b*x[1] + (-a - 4*b - del)*x[2]
dxdt[3]=4*b*x[2] + (-a - 4*b - del)*x[3]
dxdt[4]=4*b*x[3] + (-a - 4*b - del)*x[4]
dxdt[5]=(1 - HeavisideTheta(-nu + t))*N0*sig + (-a - 4*b - del)*x[5]
dxdt[6]=4*b*x[5] + (-a - 4*b - del)*x[6]
dxdt[7]=4*b*x[6] + (-a - 4*b - del)*x[7]
dxdt[8]=4*b*x[7] + (-a - 4*b - del)*x[8]
dxdt[9]=(-a - 4*b - del)*x[9] + 2*a*(x[5] + x[6] + x[7] + x[8] + x[13])
dxdt[10]=4*b*x[9] + (-a - 4*b - del)*x[10]
dxdt[11]=4*b*x[10] + (-a - 4*b - del)*x[11]
dxdt[12]=4*b*x[11] + (-a - 4*b - del)*x[12]
dxdt[13]=4*b*x[8] - (a + del)*x[13]
dxdt[14]=4*b*x[12] - (a + del)*x[14]
