# Supplementary material for: Memory CD4 T cell subsets are kinetically heterogeneous and replenished from naive T cells at high levels
Source: eLife. 2017 Mar 10;6:e23013. doi: 10.7554/eLife.23013 (PMC5426903; doi:10.7554/eLife.23013)
Supplement: Figure 4—source data 2. — DOI: http://dx.doi.org/10.7554/eLife.23013.015 [file elife-23013-fig4-data2.zip › BrdU-Ki67-analysis-code/CFunctions/delayStep/B3K11kinHetCppDown.txt]

dxdt[0]=-((a + del)*x[0]) + 11*b*x[11]
dxdt[1]=HeavisideTheta(-nu + t)*N0*sig + a*x[1] - (11*b + del)*x[1] + 2*a*(x[0] + x[2] + x[3] + x[4] + x[5] + x[6] + x[7] + x[8] + x[9] + x[10] + x[11]) + 2*a*(x[34] + x[35] + x[36] + x[37] + x[38] + x[39] + x[40] + x[41] + x[42] + x[43] + x[44] + x[47])
dxdt[2]=11*b*x[1] + (-a - 11*b - del)*x[2]
dxdt[3]=11*b*x[2] + (-a - 11*b - del)*x[3]
dxdt[4]=11*b*x[3] + (-a - 11*b - del)*x[4]
dxdt[5]=11*b*x[4] + (-a - 11*b - del)*x[5]
dxdt[6]=11*b*x[5] + (-a - 11*b - del)*x[6]
dxdt[7]=11*b*x[6] + (-a - 11*b - del)*x[7]
dxdt[8]=11*b*x[7] + (-a - 11*b - del)*x[8]
dxdt[9]=11*b*x[8] + (-a - 11*b - del)*x[9]
dxdt[10]=11*b*x[9] + (-a - 11*b - del)*x[10]
dxdt[11]=11*b*x[10] + (-a - 11*b - del)*x[11]
dxdt[12]=(1 - HeavisideTheta(-nu + t))*N0*sig + (-a - 11*b - del)*x[12]
dxdt[13]=11*b*x[12] + (-a - 11*b - del)*x[13]
dxdt[14]=11*b*x[13] + (-a - 11*b - del)*x[14]
dxdt[15]=11*b*x[14] + (-a - 11*b - del)*x[15]
dxdt[16]=11*b*x[15] + (-a - 11*b - del)*x[16]
dxdt[17]=11*b*x[16] + (-a - 11*b - del)*x[17]
dxdt[18]=11*b*x[17] + (-a - 11*b - del)*x[18]
dxdt[19]=11*b*x[18] + (-a - 11*b - del)*x[19]
dxdt[20]=11*b*x[19] + (-a - 11*b - del)*x[20]
dxdt[21]=11*b*x[20] + (-a - 11*b - del)*x[21]
dxdt[22]=11*b*x[21] + (-a - 11*b - del)*x[22]
dxdt[23]=(-a - 11*b - del)*x[23] + 2*a*(x[12] + x[13] + x[14] + x[15] + x[16] + x[17] + x[18] + x[19] + x[20] + x[21] + x[22] + x[45])
dxdt[24]=11*b*x[23] + (-a - 11*b - del)*x[24]
dxdt[25]=11*b*x[24] + (-a - 11*b - del)*x[25]
dxdt[26]=11*b*x[25] + (-a - 11*b - del)*x[26]
dxdt[27]=11*b*x[26] + (-a - 11*b - del)*x[27]
dxdt[28]=11*b*x[27] + (-a - 11*b - del)*x[28]
dxdt[29]=11*b*x[28] + (-a - 11*b - del)*x[29]
dxdt[30]=11*b*x[29] + (-a - 11*b - del)*x[30]
dxdt[31]=11*b*x[30] + (-a - 11*b - del)*x[31]
dxdt[32]=11*b*x[31] + (-a - 11*b - del)*x[32]
dxdt[33]=11*b*x[32] + (-a - 11*b - del)*x[33]
dxdt[34]=(-a - 11*b - del)*x[34] + 2*a*(x[23] + x[24] + x[25] + x[26] + x[27] + x[28] + x[29] + x[30] + x[31] + x[32] + x[33] + x[46])
dxdt[35]=11*b*x[34] + (-a - 11*b - del)*x[35]
dxdt[36]=11*b*x[35] + (-a - 11*b - del)*x[36]
dxdt[37]=11*b*x[36] + (-a - 11*b - del)*x[37]
dxdt[38]=11*b*x[37] + (-a - 11*b - del)*x[38]
dxdt[39]=11*b*x[38] + (-a - 11*b - del)*x[39]
dxdt[40]=11*b*x[39] + (-a - 11*b - del)*x[40]
dxdt[41]=11*b*x[40] + (-a - 11*b - del)*x[41]
dxdt[42]=11*b*x[41] + (-a - 11*b - del)*x[42]
dxdt[43]=11*b*x[42] + (-a - 11*b - del)*x[43]
dxdt[44]=11*b*x[43] + (-a - 11*b - del)*x[44]
dxdt[45]=11*b*x[22] - (a + del)*x[45]
dxdt[46]=11*b*x[33] - (a + del)*x[46]
dxdt[47]=11*b*x[44] - (a + del)*x[47]
