# Supplementary material for: Memory CD4 T cell subsets are kinetically heterogeneous and replenished from naive T cells at high levels
Source: eLife. 2017 Mar 10;6:e23013. doi: 10.7554/eLife.23013 (PMC5426903; doi:10.7554/eLife.23013)
Supplement: Figure 4—source data 2. — DOI: http://dx.doi.org/10.7554/eLife.23013.015 [file elife-23013-fig4-data2.zip › BrdU-Ki67-analysis-code/CFunctions/delayStep/B3K17kinHetCppDown.txt]

dxdt[0]=-((a + del)*x[0]) + 17*b*x[17]
dxdt[1]=HeavisideTheta(-nu + t)*N0*sig + a*x[1] - (17*b + del)*x[1] + 2*a*(x[0] + x[2] + x[3] + x[4] + x[5] + x[6] + x[7] + x[8] + x[9] + x[10] + x[11] + x[12] + x[13] + x[14] + x[15] + x[16] + x[17]) + 2*a*(x[52] + x[53] + x[54] + x[55] + x[56] + x[57] + x[58] + x[59] + x[60] + x[61] + x[62] + x[63] + x[64] + x[65] + x[66] + x[67] + x[68] + x[71])
dxdt[2]=17*b*x[1] + (-a - 17*b - del)*x[2]
dxdt[3]=17*b*x[2] + (-a - 17*b - del)*x[3]
dxdt[4]=17*b*x[3] + (-a - 17*b - del)*x[4]
dxdt[5]=17*b*x[4] + (-a - 17*b - del)*x[5]
dxdt[6]=17*b*x[5] + (-a - 17*b - del)*x[6]
dxdt[7]=17*b*x[6] + (-a - 17*b - del)*x[7]
dxdt[8]=17*b*x[7] + (-a - 17*b - del)*x[8]
dxdt[9]=17*b*x[8] + (-a - 17*b - del)*x[9]
dxdt[10]=17*b*x[9] + (-a - 17*b - del)*x[10]
dxdt[11]=17*b*x[10] + (-a - 17*b - del)*x[11]
dxdt[12]=17*b*x[11] + (-a - 17*b - del)*x[12]
dxdt[13]=17*b*x[12] + (-a - 17*b - del)*x[13]
dxdt[14]=17*b*x[13] + (-a - 17*b - del)*x[14]
dxdt[15]=17*b*x[14] + (-a - 17*b - del)*x[15]
dxdt[16]=17*b*x[15] + (-a - 17*b - del)*x[16]
dxdt[17]=17*b*x[16] + (-a - 17*b - del)*x[17]
dxdt[18]=(1 - HeavisideTheta(-nu + t))*N0*sig + (-a - 17*b - del)*x[18]
dxdt[19]=17*b*x[18] + (-a - 17*b - del)*x[19]
dxdt[20]=17*b*x[19] + (-a - 17*b - del)*x[20]
dxdt[21]=17*b*x[20] + (-a - 17*b - del)*x[21]
dxdt[22]=17*b*x[21] + (-a - 17*b - del)*x[22]
dxdt[23]=17*b*x[22] + (-a - 17*b - del)*x[23]
dxdt[24]=17*b*x[23] + (-a - 17*b - del)*x[24]
dxdt[25]=17*b*x[24] + (-a - 17*b - del)*x[25]
dxdt[26]=17*b*x[25] + (-a - 17*b - del)*x[26]
dxdt[27]=17*b*x[26] + (-a - 17*b - del)*x[27]
dxdt[28]=17*b*x[27] + (-a - 17*b - del)*x[28]
dxdt[29]=17*b*x[28] + (-a - 17*b - del)*x[29]
dxdt[30]=17*b*x[29] + (-a - 17*b - del)*x[30]
dxdt[31]=17*b*x[30] + (-a - 17*b - del)*x[31]
dxdt[32]=17*b*x[31] + (-a - 17*b - del)*x[32]
dxdt[33]=17*b*x[32] + (-a - 17*b - del)*x[33]
dxdt[34]=17*b*x[33] + (-a - 17*b - del)*x[34]
dxdt[35]=(-a - 17*b - del)*x[35] + 2*a*(x[18] + x[19] + x[20] + x[21] + x[22] + x[23] + x[24] + x[25] + x[26] + x[27] + x[28] + x[29] + x[30] + x[31] + x[32] + x[33] + x[34] + x[69])
dxdt[36]=17*b*x[35] + (-a - 17*b - del)*x[36]
dxdt[37]=17*b*x[36] + (-a - 17*b - del)*x[37]
dxdt[38]=17*b*x[37] + (-a - 17*b - del)*x[38]
dxdt[39]=17*b*x[38] + (-a - 17*b - del)*x[39]
dxdt[40]=17*b*x[39] + (-a - 17*b - del)*x[40]
dxdt[41]=17*b*x[40] + (-a - 17*b - del)*x[41]
dxdt[42]=17*b*x[41] + (-a - 17*b - del)*x[42]
dxdt[43]=17*b*x[42] + (-a - 17*b - del)*x[43]
dxdt[44]=17*b*x[43] + (-a - 17*b - del)*x[44]
dxdt[45]=17*b*x[44] + (-a - 17*b - del)*x[45]
dxdt[46]=17*b*x[45] + (-a - 17*b - del)*x[46]
dxdt[47]=17*b*x[46] + (-a - 17*b - del)*x[47]
dxdt[48]=17*b*x[47] + (-a - 17*b - del)*x[48]
dxdt[49]=17*b*x[48] + (-a - 17*b - del)*x[49]
dxdt[50]=17*b*x[49] + (-a - 17*b - del)*x[50]
dxdt[51]=17*b*x[50] + (-a - 17*b - del)*x[51]
dxdt[52]=(-a - 17*b - del)*x[52] + 2*a*(x[35] + x[36] + x[37] + x[38] + x[39] + x[40] + x[41] + x[42] + x[43] + x[44] + x[45] + x[46] + x[47] + x[48] + x[49] + x[50] + x[51] + x[70])
dxdt[53]=17*b*x[52] + (-a - 17*b - del)*x[53]
dxdt[54]=17*b*x[53] + (-a - 17*b - del)*x[54]
dxdt[55]=17*b*x[54] + (-a - 17*b - del)*x[55]
dxdt[56]=17*b*x[55] + (-a - 17*b - del)*x[56]
dxdt[57]=17*b*x[56] + (-a - 17*b - del)*x[57]
dxdt[58]=17*b*x[57] + (-a - 17*b - del)*x[58]
dxdt[59]=17*b*x[58] + (-a - 17*b - del)*x[59]
dxdt[60]=17*b*x[59] + (-a - 17*b - del)*x[60]
dxdt[61]=17*b*x[60] + (-a - 17*b - del)*x[61]
dxdt[62]=17*b*x[61] + (-a - 17*b - del)*x[62]
dxdt[63]=17*b*x[62] + (-a - 17*b - del)*x[63]
dxdt[64]=17*b*x[63] + (-a - 17*b - del)*x[64]
dxdt[65]=17*b*x[64] + (-a - 17*b - del)*x[65]
dxdt[66]=17*b*x[65] + (-a - 17*b - del)*x[66]
dxdt[67]=17*b*x[66] + (-a - 17*b - del)*x[67]
dxdt[68]=17*b*x[67] + (-a - 17*b - del)*x[68]
dxdt[69]=17*b*x[34] - (a + del)*x[69]
dxdt[70]=17*b*x[51] - (a + del)*x[70]
dxdt[71]=17*b*x[68] - (a + del)*x[71]
