# Supplementary material for: Memory CD4 T cell subsets are kinetically heterogeneous and replenished from naive T cells at high levels
Source: eLife. 2017 Mar 10;6:e23013. doi: 10.7554/eLife.23013 (PMC5426903; doi:10.7554/eLife.23013)
Supplement: Figure 4—source data 2. — DOI: http://dx.doi.org/10.7554/eLife.23013.015 [file elife-23013-fig4-data2.zip › BrdU-Ki67-analysis-code/CFunctions/delayStep/B3K4kinHetCppUp.txt]

dxdt[0]=-((a + del)*x[0]) + 4*b*x[4]
dxdt[1]=-((4*b + del)*x[1]) + a*(2*x[0] + x[1] + 2*(x[2] + x[3] + x[4] + x[13] + x[14] + x[15] + x[16] + x[19]) - 2*eps*(x[0] + x[1] + x[2] + x[3] + x[4] + x[13] + x[14] + x[15] + x[16] + x[19]))
dxdt[2]=4*b*(x[1] - x[2]) - (a + del)*x[2]
dxdt[3]=4*b*(x[2] - x[3]) - (a + del)*x[3]
dxdt[4]=4*b*(x[3] - x[4]) - (a + del)*x[4]
dxdt[5]=N0*sig - (a + 4*b + del)*x[5] + 2*a*eps*(x[0] + x[1] + x[2] + x[3] + x[4] + x[5] + x[6] + x[7] + x[8] + x[9] + x[10] + x[11] + x[12] + x[13] + x[14] + x[15] + x[16] + x[17] + x[18] + x[19])
dxdt[6]=4*b*(x[5] - x[6]) - (a + del)*x[6]
dxdt[7]=4*b*(x[6] - x[7]) - (a + del)*x[7]
dxdt[8]=4*b*(x[7] - x[8]) - (a + del)*x[8]
dxdt[9]=-((a + 4*b + del)*x[9]) - 2*a*(-1 + eps)*(x[5] + x[6] + x[7] + x[8] + x[17])
dxdt[10]=4*b*(x[9] - x[10]) - (a + del)*x[10]
dxdt[11]=4*b*(x[10] - x[11]) - (a + del)*x[11]
dxdt[12]=4*b*(x[11] - x[12]) - (a + del)*x[12]
dxdt[13]=-((a + 4*b + del)*x[13]) - 2*a*(-1 + eps)*(x[9] + x[10] + x[11] + x[12] + x[18])
dxdt[14]=4*b*(x[13] - x[14]) - (a + del)*x[14]
dxdt[15]=4*b*(x[14] - x[15]) - (a + del)*x[15]
dxdt[16]=4*b*(x[15] - x[16]) - (a + del)*x[16]
dxdt[17]=4*b*x[8] - (a + del)*x[17]
dxdt[18]=4*b*x[12] - (a + del)*x[18]
dxdt[19]=4*b*x[16] - (a + del)*x[19]
