# Supplementary material for: Memory CD4 T cell subsets are kinetically heterogeneous and replenished from naive T cells at high levels
Source: eLife. 2017 Mar 10;6:e23013. doi: 10.7554/eLife.23013 (PMC5426903; doi:10.7554/eLife.23013)
Supplement: Figure 4—source data 2. — DOI: http://dx.doi.org/10.7554/eLife.23013.015 [file elife-23013-fig4-data2.zip › BrdU-Ki67-analysis-code/CFunctions/delayStep/B3K5tempHetCppDown.txt]

dxdt[0]=-((a + del)*x[0]) + 5*b*x[5]
dxdt[1]=HeavisideTheta(-nu + t)*N0*sig + a*x[1] - (5*b + kappa)*x[1] + 2*a*(x[0] + x[2] + x[3] + x[4] + x[5]) + 2*a*(x[16] + x[17] + x[18] + x[19] + x[20] + x[23])
dxdt[2]=5*b*x[1] + (-a - 5*b - kappa)*x[2]
dxdt[3]=5*b*x[2] + (-a - 5*b - kappa)*x[3]
dxdt[4]=5*b*x[3] + (-a - 5*b - kappa)*x[4]
dxdt[5]=5*b*x[4] + (-a - 5*b - kappa)*x[5]
dxdt[6]=(1 - HeavisideTheta(-nu + t))*N0*sig + (-a - 5*b - kappa)*x[6]
dxdt[7]=5*b*x[6] + (-a - 5*b - kappa)*x[7]
dxdt[8]=5*b*x[7] + (-a - 5*b - kappa)*x[8]
dxdt[9]=5*b*x[8] + (-a - 5*b - kappa)*x[9]
dxdt[10]=5*b*x[9] + (-a - 5*b - kappa)*x[10]
dxdt[11]=(-a - 5*b - kappa)*x[11] + 2*a*(x[6] + x[7] + x[8] + x[9] + x[10] + x[21])
dxdt[12]=5*b*x[11] + (-a - 5*b - kappa)*x[12]
dxdt[13]=5*b*x[12] + (-a - 5*b - kappa)*x[13]
dxdt[14]=5*b*x[13] + (-a - 5*b - kappa)*x[14]
dxdt[15]=5*b*x[14] + (-a - 5*b - kappa)*x[15]
dxdt[16]=(-a - 5*b - kappa)*x[16] + 2*a*(x[11] + x[12] + x[13] + x[14] + x[15] + x[22])
dxdt[17]=5*b*x[16] + (-a - 5*b - kappa)*x[17]
dxdt[18]=5*b*x[17] + (-a - 5*b - kappa)*x[18]
dxdt[19]=5*b*x[18] + (-a - 5*b - kappa)*x[19]
dxdt[20]=5*b*x[19] + (-a - 5*b - kappa)*x[20]
dxdt[21]=5*b*x[10] - (a + del)*x[21]
dxdt[22]=5*b*x[15] - (a + del)*x[22]
dxdt[23]=5*b*x[20] - (a + del)*x[23]
