# Supplementary material for: Memory CD4 T cell subsets are kinetically heterogeneous and replenished from naive T cells at high levels
Source: eLife. 2017 Mar 10;6:e23013. doi: 10.7554/eLife.23013 (PMC5426903; doi:10.7554/eLife.23013)
Supplement: Figure 4—source data 2. — DOI: http://dx.doi.org/10.7554/eLife.23013.015 [file elife-23013-fig4-data2.zip › BrdU-Ki67-analysis-code/CFunctions/immediate/B1K17kinHetCppDown.txt]

dxdt[0]=-((a + del)*x[0]) + 17*b*x[17]
dxdt[1]=N0*sig + a*x[1] - (17*b + del)*x[1] + 2*a*(x[0] + x[2] + x[3] + x[4] + x[5] + x[6] + x[7] + x[8] + x[9] + x[10] + x[11] + x[12] + x[13] + x[14] + x[15] + x[16] + x[17]) + 2*a*(x[18] + x[19] + x[20] + x[21] + x[22] + x[23] + x[24] + x[25] + x[26] + x[27] + x[28] + x[29] + x[30] + x[31] + x[32] + x[33] + x[34] + x[35])
dxdt[2]=17*b*x[1] + (-a - 17*b - del)*x[2]
dxdt[3]=17*b*x[2] + (-a - 17*b - del)*x[3]
dxdt[4]=17*b*x[3] + (-a - 17*b - del)*x[4]
dxdt[5]=17*b*x[4] + (-a - 17*b - del)*x[5]
dxdt[6]=17*b*x[5] + (-a - 17*b - del)*x[6]
dxdt[7]=17*b*x[6] + (-a - 17*b - del)*x[7]
dxdt[8]=17*b*x[7] + (-a - 17*b - del)*x[8]
dxdt[9]=17*b*x[8] + (-a - 17*b - del)*x[9]
dxdt[10]=17*b*x[9] + (-a - 17*b - del)*x[10]
dxdt[11]=17*b*x[10] + (-a - 17*b - del)*x[11]
dxdt[12]=17*b*x[11] + (-a - 17*b - del)*x[12]
dxdt[13]=17*b*x[12] + (-a - 17*b - del)*x[13]
dxdt[14]=17*b*x[13] + (-a - 17*b - del)*x[14]
dxdt[15]=17*b*x[14] + (-a - 17*b - del)*x[15]
dxdt[16]=17*b*x[15] + (-a - 17*b - del)*x[16]
dxdt[17]=17*b*x[16] + (-a - 17*b - del)*x[17]
dxdt[18]=(-a - 17*b - del)*x[18]
dxdt[19]=17*b*x[18] + (-a - 17*b - del)*x[19]
dxdt[20]=17*b*x[19] + (-a - 17*b - del)*x[20]
dxdt[21]=17*b*x[20] + (-a - 17*b - del)*x[21]
dxdt[22]=17*b*x[21] + (-a - 17*b - del)*x[22]
dxdt[23]=17*b*x[22] + (-a - 17*b - del)*x[23]
dxdt[24]=17*b*x[23] + (-a - 17*b - del)*x[24]
dxdt[25]=17*b*x[24] + (-a - 17*b - del)*x[25]
dxdt[26]=17*b*x[25] + (-a - 17*b - del)*x[26]
dxdt[27]=17*b*x[26] + (-a - 17*b - del)*x[27]
dxdt[28]=17*b*x[27] + (-a - 17*b - del)*x[28]
dxdt[29]=17*b*x[28] + (-a - 17*b - del)*x[29]
dxdt[30]=17*b*x[29] + (-a - 17*b - del)*x[30]
dxdt[31]=17*b*x[30] + (-a - 17*b - del)*x[31]
dxdt[32]=17*b*x[31] + (-a - 17*b - del)*x[32]
dxdt[33]=17*b*x[32] + (-a - 17*b - del)*x[33]
dxdt[34]=17*b*x[33] + (-a - 17*b - del)*x[34]
dxdt[35]=17*b*x[34] - (a + del)*x[35]
