# Supplementary material for: Memory CD4 T cell subsets are kinetically heterogeneous and replenished from naive T cells at high levels
Source: eLife. 2017 Mar 10;6:e23013. doi: 10.7554/eLife.23013 (PMC5426903; doi:10.7554/eLife.23013)
Supplement: Figure 4—source data 2. — DOI: http://dx.doi.org/10.7554/eLife.23013.015 [file elife-23013-fig4-data2.zip › BrdU-Ki67-analysis-code/CFunctions/immediate/B1K8kinHetCppDown.txt]

dxdt[0]=-((a + del)*x[0]) + 8*b*x[8]
dxdt[1]=N0*sig + a*x[1] - (8*b + del)*x[1] + 2*a*(x[0] + x[2] + x[3] + x[4] + x[5] + x[6] + x[7] + x[8]) + 2*a*(x[9] + x[10] + x[11] + x[12] + x[13] + x[14] + x[15] + x[16] + x[17])
dxdt[2]=8*b*x[1] + (-a - 8*b - del)*x[2]
dxdt[3]=8*b*x[2] + (-a - 8*b - del)*x[3]
dxdt[4]=8*b*x[3] + (-a - 8*b - del)*x[4]
dxdt[5]=8*b*x[4] + (-a - 8*b - del)*x[5]
dxdt[6]=8*b*x[5] + (-a - 8*b - del)*x[6]
dxdt[7]=8*b*x[6] + (-a - 8*b - del)*x[7]
dxdt[8]=8*b*x[7] + (-a - 8*b - del)*x[8]
dxdt[9]=(-a - 8*b - del)*x[9]
dxdt[10]=8*b*x[9] + (-a - 8*b - del)*x[10]
dxdt[11]=8*b*x[10] + (-a - 8*b - del)*x[11]
dxdt[12]=8*b*x[11] + (-a - 8*b - del)*x[12]
dxdt[13]=8*b*x[12] + (-a - 8*b - del)*x[13]
dxdt[14]=8*b*x[13] + (-a - 8*b - del)*x[14]
dxdt[15]=8*b*x[14] + (-a - 8*b - del)*x[15]
dxdt[16]=8*b*x[15] + (-a - 8*b - del)*x[16]
dxdt[17]=8*b*x[16] - (a + del)*x[17]
