# Supplementary material for: Memory CD4 T cell subsets are kinetically heterogeneous and replenished from naive T cells at high levels
Source: eLife. 2017 Mar 10;6:e23013. doi: 10.7554/eLife.23013 (PMC5426903; doi:10.7554/eLife.23013)
Supplement: Figure 5—source data 1. — DOI: http://dx.doi.org/10.7554/eLife.23013.017 [file elife-23013-fig5-data1.zip]

Archive with 3 entries (2 files):
- Figure 5D.xlsx
- __MACOSX/
- __MACOSX/._Figure 5D.xlsx
