# Supplementary material for: Memory CD4 T cell subsets are kinetically heterogeneous and replenished from naive T cells at high levels
Source: eLife. 2017 Mar 10;6:e23013. doi: 10.7554/eLife.23013 (PMC5426903; doi:10.7554/eLife.23013)
Supplement: Appendix 1—figure 1—source data 1. — DOI: http://dx.doi.org/10.7554/eLife.23013.023 [file elife-23013-app1-fig1-data1.zip]

Archive with 13 entries (12 files):
- Appendix 1 Figure 1 - Cell Counts in BrdU expts 4cm.csv
- __MACOSX/
- __MACOSX/._Appendix 1 Figure 1 - Cell Counts in BrdU expts 4cm.csv
- Appendix 1 Figure 1 - Cell Counts in BrdU expts 4em.csv
- __MACOSX/._Appendix 1 Figure 1 - Cell Counts in BrdU expts 4em.csv
- Appendix 1 Figure 1 - Cell Counts in BrdU expts 4nai.csv
- __MACOSX/._Appendix 1 Figure 1 - Cell Counts in BrdU expts 4nai.csv
- Appendix 1 Figure 1 - Ki67pos frac in BrdU expts 4cm.csv
- __MACOSX/._Appendix 1 Figure 1 - Ki67pos frac in BrdU expts 4cm.csv
- Appendix 1 Figure 1 - Ki67pos frac in BrdU expts 4em.csv
- __MACOSX/._Appendix 1 Figure 1 - Ki67pos frac in BrdU expts 4em.csv
- Appendix 1 Figure 1 - Ki67pos frac in BrdU expts 4nai.csv
- __MACOSX/._Appendix 1 Figure 1 - Ki67pos frac in BrdU expts 4nai.csv
