# Supplementary material for: Memory CD4 T cell subsets are kinetically heterogeneous and replenished from naive T cells at high levels
Source: eLife. 2017 Mar 10;6:e23013. doi: 10.7554/eLife.23013 (PMC5426903; doi:10.7554/eLife.23013)
Supplement: Appendix 1—figure 1—source data 1. — DOI: http://dx.doi.org/10.7554/eLife.23013.023 [file elife-23013-app1-fig1-data1.zip › Appendix 1 Figure 1 - Cell Counts in BrdU expts 4cm.csv]

	days.on.Brdu	counts
37	21	0.143826617647059
38	21	0.15661239912759
39	16	0.18418174904943
40	16	0.0979939184952978
41	11	0.0988393636363636
42	11	0.0992484375
43	7	0.111334455445545
44	7	0.102111880733945
45	4	0.134026666666667
46	4	0.125712738461538
47	3	0.166444576271186
48	3	0.20642576146789
49	2	0.149740176211454
50	2	0.145263858093126
51	1	0.185288282208589
52	1	0.233896468213925
53	0	0.156586
54	0	0.120625641025641
371	21	0.148753617977528
381	21	0.0826884838160136
391	16	0.141059509001637
401	16	0.142042823920266
411	11	0.0967802006688963
421	11	0.126727
431	7	0.110301287284144
441	7	0.109512520868114
451	4	0.107463645320197
461	4	0.110821381578947
471	3	0.0865563756177924
481	3	0.09744
491	2	0.100622122641509
501	2	0.11736118226601
511	1	0.13767690851735
521	1	0.139743333333333
531	0	0.10038267768595
541	0	0.0583655258764608
21	4	0.205599391304348
22	4	0.188601463636364
23	4	0.182598962264151
24	4	0.177001556603774
25	4	0.179666666666667
26	4	0.0776320714285714
27	4	0.147485930555556
28	4	0.14685238317757
29	4	0.0838347877358491
30	0	0.111345014423077
291	7	0.0877120729927007
301	7	0.207830949579832
31	7	0.255430731707317
32	7	0.342757487603306
33	7	0.309305639097744
34	7	0.400242425
35	7	0.263632095238095
36	7	0.261387934426229
372	7	0.194370214285714
382	7	0.0929148387096774
392	7	0.294757086614173
402	7	0.188123606557377
412	0	0.205671141732283
422	0	0.221553870967742
292	21	0.172845672897196
302	21	0.206326805555556
311	21	0.305169644859813
321	21	0.108815972222222
331	21	0.413418700934579
341	21	0.191905833333333
351	21	0.166490716981132
361	21	0.186494657142857
373	21	0.161978745283019
383	21	0.277820745283019
393	21	0.220556111111111
403	21	0.327282448598131
413	0	0.253967971698113
423	0	0.133552555555556
