# Supplementary material for: Memory CD4 T cell subsets are kinetically heterogeneous and replenished from naive T cells at high levels
Source: eLife. 2017 Mar 10;6:e23013. doi: 10.7554/eLife.23013 (PMC5426903; doi:10.7554/eLife.23013)
Supplement: Appendix 1—figure 1—source data 1. — DOI: http://dx.doi.org/10.7554/eLife.23013.023 [file elife-23013-app1-fig1-data1.zip › Appendix 1 Figure 1 - Cell Counts in BrdU expts 4em.csv]

	days.on.Brdu	counts
19	21	0.558495567226891
20	21	1.02277338058888
21	16	1.60411482889734
22	16	0.668041786833856
23	11	1.29496448863636
24	11	0.9021
25	7	0.782977900990099
26	7	0.962818211009174
27	4	0.92624
28	4	1.08692283076923
29	3	1.50923529661017
30	3	1.85262132110092
31	2	0.972183436123348
32	2	0.89690288248337
33	1	1.26072165644172
34	1	2.03781553985873
35	0	1.143302
36	0	1.1538358974359
191	21	0.554462292134831
201	21	0.493798364565588
211	16	0.697718494271686
221	16	0.860972990033223
231	11	0.644603076923077
241	11	0.69224175
251	7	0.571312653061224
261	7	0.500097495826377
271	4	0.636810246305419
281	4	0.560983174342105
291	3	0.621928962108731
301	3	0.5495616
311	2	0.404838254716981
321	2	0.610487487684729
331	1	0.592117570977918
341	1	0.746835833333333
351	0	0.514260991735537
361	0	0.324417696160267
11	4	0.784589282608696
12	4	0.961857490909091
13	4	1.21667575471698
14	4	1.1896875
15	4	1.07272916666667
16	4	0.892922071428571
17	4	1.01722313888889
18	4	1.09728946261682
192	4	0.981647405660377
202	0	0.800336466346154
151	7	0.273066328467153
161	7	0.78743074789916
171	7	0.917559634146342
181	7	1.30712816528926
193	7	1.02070860902256
203	7	0.895200075
212	7	0.709801238095238
222	7	0.958540327868853
232	7	0.848932285714286
242	7	0.284428790322581
252	7	0.972972
262	7	0.959546950819672
272	0	0.677509842519685
282	0	0.764886048387097
152	21	0.799231009345794
162	21	0.8991505
172	21	1.0249381682243
182	21	0.556034722222222
194	21	1.08728310280374
204	21	0.973270138888889
213	21	1.09676377358491
223	21	1.00416977142857
233	21	1.07570637735849
243	21	1.36340482075472
253	21	1.01621513888889
263	21	1.56628028971963
273	0	1.13066448113208
283	0	0.845916
