# Supplementary material for: Memory CD4 T cell subsets are kinetically heterogeneous and replenished from naive T cells at high levels
Source: eLife. 2017 Mar 10;6:e23013. doi: 10.7554/eLife.23013 (PMC5426903; doi:10.7554/eLife.23013)
Supplement: Appendix 1—figure 1—source data 1. — DOI: http://dx.doi.org/10.7554/eLife.23013.023 [file elife-23013-app1-fig1-data1.zip › Appendix 1 Figure 1 - Cell Counts in BrdU expts 4nai.csv]

	days.on.Brdu	counts
1	21	9.1302893697479
2	21	14.668232257361
3	16	22.811311026616
4	16	9.81229937304075
5	11	12.9365993181818
6	11	14.24665546875
7	7	12.6459352871287
8	7	15.8426548623853
9	4	11.4666533333333
10	4	16.2288029538462
11	3	18.6283116101695
12	3	27.1550761100917
13	2	11.2587549779736
14	2	15.6024745011086
15	1	17.6995901226994
16	1	34.5556737638749
17	0	19.923946
18	0	13.7712974358974
19	21	9.70066071910112
20	21	7.61515451448041
21	16	13.4681514893617
22	16	13.8780532225914
23	11	9.48915371237458
24	11	12.115173
25	7	9.30058587127159
26	7	8.74177161936561
27	4	11.47124591133
28	4	9.01304955592105
29	3	10.4957404942339
30	3	8.3174784
31	2	7.74027976415094
32	2	8.62382266009852
33	1	13.8419615772871
34	1	13.2363491666667
35	0	9.9935494214876
36	0	4.76609424040067
37	4	12.2541444130435
38	4	12.8306343681818
39	4	15.6713917924528
40	4	17.5787626415094
41	4	14.3387291666667
42	4	9.8365045
43	4	13.8236914305556
44	4	16.8538911448598
45	4	10.6753128537736
46	0	11.7133258846154
110	7	5.43261102919708
210	7	15.109545605042
310	7	16.862021804878
47	7	19.4908067107438
51	7	15.9208645263158
61	7	14.58524815
71	7	12.1404336428571
81	7	14.0070242459016
91	7	9.85259378571428
101	7	4.52804673387097
111	7	14.8991374488189
121	7	13.5387920655738
131	0	12.8445442913386
141	0	16.3278783870968
112	21	14.8129952803738
211	21	12.75544625
311	21	14.192677682243
48	21	9.89801388888889
52	21	14.6386645233645
62	21	15.6535986111111
72	21	14.4943878679245
82	21	14.6219981142857
92	21	13.1747723773585
102	21	16.9422631415094
113	21	13.7599015277778
122	21	17.3569443364486
132	0	21.0910299056604
142	0	13.4222563333333
