# Supplementary material for: Memory CD4 T cell subsets are kinetically heterogeneous and replenished from naive T cells at high levels
Source: eLife. 2017 Mar 10;6:e23013. doi: 10.7554/eLife.23013 (PMC5426903; doi:10.7554/eLife.23013)
Supplement: Appendix 1—figure 1—source data 1. — DOI: http://dx.doi.org/10.7554/eLife.23013.023 [file elife-23013-app1-fig1-data1.zip › Appendix 1 Figure 1 - Ki67pos frac in BrdU expts 4cm.csv]

	days.on.Brdu	Ki67.frac
37	21	56.967356967357
38	21	49.8389323515877
39	16	47.5047378395452
40	16	48.2086406743941
41	11	38.4316770186335
42	11	37.9941434846266
43	7	36.0458452722063
44	7	37.9959650302623
45	4	41.3649025069638
46	4	45.2830188679245
47	3	43.4665226781857
48	3	37.4865735767991
49	2	37.1316306483301
50	2	42.0670391061453
51	1	46.201624462494
52	1	47.7735368956743
53	0	48.4551620195931
54	0	40.7915993537964
371	21	58.0402010050251
381	21	55.6417489421721
391	16	62.4525916561315
401	16	53.1355360755226
411	11	49.5007132667618
421	11	56.0906515580737
431	7	47.5816203143894
441	7	54.0583554376658
451	4	51.7831669044223
461	4	53.1927710843373
471	3	51.3830678960603
481	3	47.1875
491	2	50.8043591074209
501	2	51.1705685618729
511	1	53.4928848641656
521	1	49.3261455525607
531	0	46.875
541	0	40.1088929219601
21	4	48.6096537250787
22	4	49.7355896351137
23	4	48.2021379980564
24	4	47.1423740277308
25	4	52.8061224489796
26	4	54.8787366046249
27	4	40.9074142382884
28	4	44.9618966977138
29	4	48.7751769188895
30	0	51.1214557765552
291	7	42.6212040490144
301	7	39.648392320148
31	7	46.1216730038023
32	7	43.6249073387695
33	7	41.5929203539823
34	7	39.5789002127898
35	7	48.2926152137701
36	7	47.9533152909337
372	7	43.1935669155658
382	7	47.1230158730159
392	7	48.5400843881857
402	7	45.8736059479554
412	0	39.6918710723698
422	0	45.7418788410887
292	21	52.8528528528529
302	21	50.4749679075738
311	21	59.8814595295425
321	21	59.3892593892594
331	21	48.9851150202977
341	21	56.9165143205363
351	21	52.63353115727
361	21	48.2729570345409
373	21	46.3705667882002
383	21	48.7035739313245
393	21	47.3834196891192
403	21	49.1272393201654
413	0	42.0298689423956
423	0	42.8091146806126
