# Supplementary material for: Memory CD4 T cell subsets are kinetically heterogeneous and replenished from naive T cells at high levels
Source: eLife. 2017 Mar 10;6:e23013. doi: 10.7554/eLife.23013 (PMC5426903; doi:10.7554/eLife.23013)
Supplement: Appendix 1—figure 1—source data 1. — DOI: http://dx.doi.org/10.7554/eLife.23013.023 [file elife-23013-app1-fig1-data1.zip › Appendix 1 Figure 1 - Ki67pos frac in BrdU expts 4em.csv]

	days.on.Brdu	Ki67.frac
19	21	35.5690138298834
20	21	31.7313790430555
21	16	28.3673025313701
22	16	32.8773475539068
23	11	27.4192592592593
24	11	31.8701675257732
25	7	30.8425684485007
26	7	26.3604593110334
27	4	31.9830713422007
28	4	31.834413437376
29	3	30.9295539808253
30	3	27.4609538627252
31	2	27.5368166229574
32	2	32.871878393051
33	1	33.5861245699038
34	1	30.4979556074766
35	0	34.8539580968108
36	0	24.9366661036987
191	21	32.8783282777216
201	21	32.4279641001417
211	16	35.6549520766773
221	16	34.608966514629
231	11	29.663739558792
241	11	32.0108907040062
251	7	24.9679000817089
261	7	32.6092007434944
271	4	33.8468945594608
281	4	31.3697488992027
291	3	30.8912739150723
301	3	30.7624113475177
311	2	33.4322197858893
321	2	34.8799828546935
331	1	29.1472401864942
341	1	29.7944773672929
351	0	29.2018170019468
361	0	28.02568567697
11	4	32.3709355880938
12	4	28.6706760680216
13	4	29.1214935096504
14	4	31.2201257861635
15	4	36.4505447553941
16	4	27.9213455597509
17	4	29.5272221627982
18	4	29.4860898634484
192	4	30.8926080892608
202	0	29.2670002943774
151	7	31.0858218533413
161	7	30.6306856340436
171	7	35.7872453029902
181	7	30.1972980853338
193	7	34.3631000268168
203	7	34.0143207651094
212	7	40.4516395133017
222	7	38.2518450184502
232	7	33.1141504471331
242	7	38.4249756940694
252	7	36.1079865016873
262	7	37.5006073562995
272	0	33.1076923076923
282	0	36.0353487189268
152	21	31.3537306970703
162	21	29.8986685519029
172	21	31.3792532950973
182	21	30.5742547053167
194	21	29.922250171507
204	21	34.9474316611595
213	21	34.3355855855856
223	21	33.8427036612079
233	21	27.9297264923138
243	21	35.7275453377124
253	21	31.0879955018274
263	21	33.6948697029323
273	0	27.2403642089409
283	0	29.8773295588582
