# Supplementary material for: Memory CD4 T cell subsets are kinetically heterogeneous and replenished from naive T cells at high levels
Source: eLife. 2017 Mar 10;6:e23013. doi: 10.7554/eLife.23013 (PMC5426903; doi:10.7554/eLife.23013)
Supplement: Appendix 1—figure 1—source data 1. — DOI: http://dx.doi.org/10.7554/eLife.23013.023 [file elife-23013-app1-fig1-data1.zip › Appendix 1 Figure 1 - Ki67pos frac in BrdU expts 4nai.csv]

	days.on.Brdu	Ki67.frac
1	21	3.26443950502604
2	21	2.81443775120134
3	16	2.34828469126483
4	16	2.28518810839253
5	11	2.28793451180448
6	11	2.00068338407715
7	7	2.14978355851992
8	7	2.59895625639336
9	4	3.32418991184873
10	4	2.45453659660032
11	3	2.39586248154617
12	3	2.20499379449997
13	2	2.44397411442955
14	2	2.71923437012379
15	1	2.45982404105375
16	1	2.2562283096372
17	0	2.27839404905032
18	0	1.6534948385773
19	21	3.27685683738044
20	21	2.46343517880389
21	16	2.52437982879501
22	16	2.38381161400748
23	11	2.98332654367689
24	11	2.63060420185498
25	7	3.28254400745707
26	7	3.95363829094365
27	4	2.30527138723882
28	4	2.83244572503648
29	3	3.20194660657256
30	3	3.31829896907217
31	2	3.52822920672185
32	2	3.65712118338707
33	1	3.49537424244374
34	1	2.53480645689122
35	0	3.15835169972617
36	0	2.950741945282
37	4	2.13025356179276
38	4	2.33509916786829
39	4	2.92708887706227
40	4	2.89132092947234
41	4	2.72619028592434
42	4	2.9926419201339
43	4	2.93507648593658
44	4	2.96516539336951
45	4	3.92828286714632
46	0	3.05007562835902
110	7	3.3890869679284
210	7	3.25180487898004
310	7	3.14053347310459
47	7	3.30104744461319
51	7	3.18854832165379
61	7	3.60499351531431
71	7	3.27175063074794
81	7	3.1820635276367
91	7	3.86700056278871
101	7	4.06936306359186
111	7	3.91429487265102
121	7	2.94535950053204
131	0	3.26868457356163
141	0	2.90710141647109
112	21	3.1240631509276
211	21	3.74758612097427
311	21	2.64522449759851
48	21	2.94387762977141
52	21	2.33796453563421
62	21	2.33200104590789
72	21	2.86695439885134
82	21	3.04335990945494
92	21	3.03881137119384
102	21	3.61209957597092
113	21	3.54878226024126
122	21	4.70100646144785
132	0	2.74301401234613
142	0	2.61482365272466
